# Supplementary material for: N-(2,4-Dinitro­phen­yl)-1,3-dimeth­oxy­isoindolin-2-amine
Source: Acta Crystallogr Sect E Struct Rep Online. 2011 Jul 9;67(Pt 8):o1970. doi: 10.1107/S1600536811026316 (PMC3213429; doi:10.1107/S1600536811026316)
Supplement: Supplementary file 2 [file e-67-o1970-Isup2.hkl]

# 
# h,k,l, Fc-squared, Fo-squared, sigma(Fo-squared) and status flag 
# 
data_I
_shelx_title ' A in P-1' 
_shelx_refln_list_code          4 
_shelx_F_calc_maximum      121.33 
_exptl_crystal_F_000       376.00 
_reflns_d_resolution_high  0.8107 
 
loop_ 
 _symmetry_equiv_pos_as_xyz 
 'x, y, z' 
 '-x, -y, -z' 
 
_cell_length_a     7.7267 
_cell_length_b    10.2436 
_cell_length_c    11.3264 
_cell_angle_alpha  86.076 
_cell_angle_beta   77.705 
_cell_angle_gamma  70.794 
 
_shelx_F_squared_multiplier     1.000 
 
loop_ 
 _refln_index_h 
 _refln_index_k 
 _refln_index_l 
 _refln_F_squared_calc 
 _refln_F_squared_meas 
 _refln_F_squared_sigma 
 _refln_observed_status 
   1   0   0      370.27      349.32      1.89 o 
   2   0   0     2471.19     2108.62    242.90 o 
   3   0   0      463.39      401.54      2.38 o 
   4   0   0        7.92        8.66      0.58 o 
   5   0   0        1.34        1.77      0.57 o 
   6   0   0       20.75       19.87      2.55 o 
   7   0   0        3.14        9.30      2.36 o 
   8   0   0        3.55        3.47      2.33 o 
  -8   1   0        0.50       -0.70      2.24 o 
  -7   1   0       21.36       24.05      3.11 o 
  -6   1   0       53.95       47.49      4.49 o 
  -5   1   0       10.34        9.10      1.00 o 
  -4   1   0        0.01        0.55      0.42 o 
  -3   1   0       23.43       19.89      1.49 o 
  -2   1   0      704.76      653.82      3.15 o 
  -1   1   0     3456.51     3386.19     67.05 o 
   0   1   0     1620.24     1694.64      5.85 o 
   1   1   0      231.79      329.01      2.33 o 
   2   1   0      275.95      224.28      3.64 o 
   3   1   0      354.14      321.81      3.32 o 
   4   1   0      106.66       87.44     13.10 o 
   5   1   0       68.39       45.13     18.20 o 
   6   1   0       64.74       49.71      2.96 o 
   7   1   0       46.05       85.61      5.47 o 
   8   1   0       22.97       23.10      3.23 o 
   9   1   0        0.03       -0.15      2.33 o 
  -8   2   0        0.01        1.87      2.38 o 
  -7   2   0        3.65        2.84      2.31 o 
  -6   2   0       10.00        6.29      2.31 o 
  -5   2   0       85.53       80.27      4.35 o 
  -4   2   0      159.17      151.14      7.38 o 
  -3   2   0       39.26       22.48      1.53 o 
  -2   2   0     2050.25     2118.70    148.17 o 
  -1   2   0      560.83      553.74     47.76 o 
   0   2   0     2783.47     2897.52      9.01 o 
   1   2   0      152.58      171.83     16.69 o 
   2   2   0       12.02       12.86      2.22 o 
   3   2   0      365.57      367.80      3.90 o 
   4   2   0       81.33       56.68     12.39 o 
   5   2   0        3.86        3.11      0.63 o 
   6   2   0       24.07       20.98      2.51 o 
   7   2   0        6.94        1.92      1.75 o 
   8   2   0        0.00        1.48      2.43 o 
  -7   3   0        5.12        7.90      2.58 o 
  -6   3   0        0.52       -1.70      2.26 o 
  -5   3   0        9.20        7.29      2.24 o 
  -4   3   0        0.94       -0.33      0.72 o 
  -3   3   0      338.78      330.66     10.99 o 
  -2   3   0        5.84        3.99      0.59 o 
  -1   3   0      738.16      768.46     57.60 o 
   0   3   0        0.01       -0.29      0.19 o 
   1   3   0    11443.57    14144.12     44.04 o 
   2   3   0      541.21      580.56     41.08 o 
   3   3   0       85.88       86.38      1.33 o 
   4   3   0       31.60       26.93      1.19 o 
   5   3   0       41.10       25.94     11.72 o 
   6   3   0      147.48      156.66      2.67 o 
   7   3   0       35.14       70.39     12.78 o 
  -7   4   0       17.52       25.92      3.60 o 
  -6   4   0        2.80        0.46      2.21 o 
  -5   4   0       25.11       23.39      2.99 o 
  -4   4   0        6.77        7.92      1.89 o 
  -3   4   0      250.95      239.12      6.72 o 
  -2   4   0      477.00      531.20      9.69 o 
  -1   4   0      641.63      672.45     32.42 o 
   0   4   0      197.45      227.61      3.45 o 
   1   4   0      167.21      217.01      8.34 o 
   2   4   0      230.53      232.58     12.66 o 
   3   4   0        7.80        6.00      0.73 o 
   4   4   0      276.91      268.50      6.67 o 
   5   4   0       35.44       48.81      3.33 o 
   6   4   0       14.69       12.98      1.02 o 
   7   4   0        8.78        7.92      1.41 o 
  -6   5   0        0.45       -1.34      2.16 o 
  -5   5   0        0.00       -2.62      2.06 o 
  -4   5   0        2.41        3.33      1.97 o 
  -3   5   0        0.06       -1.16      0.77 o 
  -2   5   0       39.67       33.71      1.69 o 
  -1   5   0      563.75      645.48     33.36 o 
   0   5   0       21.57       16.56      2.02 o 
   1   5   0        2.13        2.17      0.61 o 
   2   5   0      473.62      567.93     23.83 o 
   3   5   0       98.97      103.11      2.50 o 
   4   5   0       74.72       60.30      7.35 o 
   5   5   0        8.43        7.77      1.20 o 
   6   5   0        0.20        0.63      1.23 o 
   7   5   0       22.55       19.94      2.30 o 
   8   5   0        3.45        8.62      2.33 o 
   9   5   0       14.49       15.16      2.75 o 
  -6   6   0        9.21       12.37      3.09 o 
  -5   6   0        0.05       -3.06      2.11 o 
  -4   6   0       33.03       30.80      3.33 o 
  -3   6   0       51.90       60.13      4.13 o 
  -2   6   0       47.43       45.61      2.11 o 
  -1   6   0        2.95       -0.93      1.53 o 
   0   6   0      195.80      238.30      5.32 o 
   1   6   0        2.17        1.35      0.61 o 
   2   6   0        0.15        1.02      0.86 o 
   3   6   0       50.24       47.11      2.72 o 
   4   6   0       19.85       16.38      1.96 o 
   5   6   0       73.92       65.61      2.74 o 
   6   6   0      137.96      167.51      7.25 o 
   7   6   0       47.62       53.92      5.50 o 
   8   6   0        0.47        3.43      2.11 o 
   9   6   0       53.45      100.65      7.31 o 
  -5   7   0        1.62        1.53      2.33 o 
  -4   7   0        3.51       -0.41      2.14 o 
  -3   7   0       49.36       56.58      4.30 o 
  -2   7   0       92.06       95.28      3.87 o 
  -1   7   0       27.24       31.16      1.93 o 
   0   7   0       59.47       63.62      7.40 o 
   1   7   0       54.03       48.02      6.46 o 
   2   7   0      107.00      114.64      3.89 o 
   3   7   0       86.13       88.26      3.50 o 
   4   7   0        0.00       -0.63      1.14 o 
   5   7   0      102.90      103.91      4.60 o 
   6   7   0        3.47        2.39      1.26 o 
   7   7   0        0.13        1.87      1.33 o 
   8   7   0       11.16        8.90      1.69 o 
  -4   8   0        7.49        2.55      2.38 o 
  -3   8   0       49.31       50.12      4.42 o 
  -2   8   0        0.81       -0.17      1.00 o 
  -1   8   0       60.96       66.54      4.59 o 
   0   8   0        3.76        2.69      0.97 o 
   1   8   0        2.32        1.09      1.26 o 
   2   8   0       65.97       77.30      3.60 o 
   3   8   0      105.77      115.74      4.20 o 
   4   8   0       39.43       41.03      3.11 o 
   5   8   0       11.62       12.51      2.19 o 
   6   8   0       24.75       23.15      5.60 o 
   7   8   0       14.86       15.68      1.85 o 
   8   8   0        1.91        1.88      1.49 o 
  -4   9   0        9.13       13.19      3.01 o 
  -3   9   0        4.14        3.77      2.21 o 
  -2   9   0       10.70       10.96      2.36 o 
  -1   9   0        3.70        3.45      1.18 o 
   0   9   0        0.58       -0.56      1.38 o 
   1   9   0        0.18        0.02      1.41 o 
   2   9   0       26.99       28.30      2.96 o 
   3   9   0       60.98       55.49      3.74 o 
   4   9   0       39.47       44.48      3.52 o 
   5   9   0       87.46       87.04      4.42 o 
   6   9   0       12.94       13.29      2.33 o 
   7   9   0       18.32       26.38      3.23 o 
   8   9   0        1.24        1.80      1.85 o 
  -2  10   0        8.49        5.17      2.33 o 
  -1  10   0        6.91        6.02      1.99 o 
   0  10   0        0.88        1.07      1.63 o 
   1  10   0       14.93       15.65      2.38 o 
   2  10   0       11.79       13.75      2.38 o 
   3  10   0        6.68        7.24      2.14 o 
   4  10   0        4.93        4.30      2.09 o 
   5  10   0        0.06        1.26      1.85 o 
   6  10   0        5.49        7.94      2.26 o 
   7  10   0       11.00       12.68      2.48 o 
   0  11   0        0.05       -2.59      1.72 o 
   1  11   0        3.24        0.63      1.97 o 
   2  11   0        4.98        4.88      2.09 o 
   3  11   0        1.52        0.44      1.92 o 
   4  11   0        9.48       11.90      2.58 o 
   5  11   0        0.23        3.28      2.14 o 
   6  11   0        0.28        2.48      1.99 o 
   1  12   0        0.02        3.62      2.21 o 
   2  12   0        0.01        1.72      2.14 o 
   3  12   0        5.96        7.31      2.48 o 
   4  12   0       10.59       15.23      2.87 o 
   5  12   0        7.80       12.10      2.75 o 
  -5 -12   1       16.48       18.05      2.89 o 
  -4 -12   1        1.39       -0.70      2.19 o 
  -3 -12   1        0.08       -0.29      2.09 o 
  -2 -12   1        0.15        1.77      2.06 o 
  -1 -12   1        4.26        3.52      2.11 o 
  -6 -11   1        5.75        8.60      2.43 o 
  -5 -11   1        9.03       11.54      2.60 o 
  -4 -11   1       23.38       23.81      3.09 o 
  -3 -11   1        1.14       -0.44      1.94 o 
  -2 -11   1       12.56       17.69      2.75 o 
  -1 -11   1        8.86        7.60      2.36 o 
   0 -11   1        0.19        0.61      1.87 o 
  -7 -10   1        6.14        5.27      2.11 o 
  -6 -10   1        0.04        0.80      1.89 o 
  -5 -10   1        0.37        2.65      1.97 o 
  -4 -10   1        0.36       -0.19      1.77 o 
  -3 -10   1        5.46        5.05      1.94 o 
  -2 -10   1       19.74       21.60      2.65 o 
  -1 -10   1        8.48        5.37      1.97 o 
   0 -10   1        0.08        1.21      1.63 o 
   2 -10   1        8.78       11.73      2.60 o 
   3 -10   1        7.99        5.66      2.43 o 
  -8  -9   1        0.28        0.19      1.92 o 
  -7  -9   1        2.74        0.36      1.80 o 
  -6  -9   1        2.10       -0.49      1.80 o 
  -5  -9   1       16.25       15.48      2.72 o 
  -4  -9   1      113.05      125.77      4.93 o 
  -3  -9   1       31.49       24.59      2.79 o 
  -2  -9   1        1.88       -0.58      1.48 o 
  -1  -9   1       12.29       10.71      1.99 o 
   0  -9   1       54.33       54.83      3.33 o 
   1  -9   1       22.51       18.99      1.66 o 
   2  -9   1       24.29       31.61      3.84 o 
   3  -9   1        3.90        4.06      2.28 o 
   4  -9   1        0.59       -2.67      2.19 o 
  -8  -8   1        0.59       -0.75      1.77 o 
  -7  -8   1        1.96        1.14      1.75 o 
  -6  -8   1        4.21        3.86      1.94 o 
  -5  -8   1       94.25      102.37      4.40 o 
  -4  -8   1        0.65       -1.04      1.36 o 
  -3  -8   1       30.47       23.54      2.82 o 
  -2  -8   1        6.80        2.84      1.46 o 
  -1  -8   1       31.58       34.00      2.04 o 
   0  -8   1        2.96        1.58      1.21 o 
   1  -8   1        1.15        0.05      0.96 o 
   2  -8   1        0.16        1.17      1.87 o 
   3  -8   1        1.63        1.04      2.14 o 
   4  -8   1        2.42       -1.21      2.16 o 
  -8  -7   1        3.44        2.61      1.55 o 
  -7  -7   1        1.69       -0.56      1.29 o 
  -6  -7   1       66.67       70.65      3.20 o 
  -5  -7   1        0.93        1.72      1.55 o 
  -4  -7   1       14.40       11.64      1.89 o 
  -3  -7   1       15.28       15.21      1.97 o 
  -2  -7   1      240.59      316.79      7.09 o 
  -1  -7   1        6.02        7.30      0.96 o 
   0  -7   1      498.99      590.87      7.34 o 
   1  -7   1       11.11        9.45      1.13 o 
   2  -7   1        1.48        1.10      0.86 o 
   3  -7   1       12.95       12.07      2.45 o 
   4  -7   1       13.75        6.36      2.48 o 
   5  -7   1        2.85        1.12      2.50 o 
  -9  -6   1       11.70       15.38      3.09 o 
  -8  -6   1        2.52        4.07      1.54 o 
  -7  -6   1       22.02       19.67      1.88 o 
  -6  -6   1        1.29        2.18      1.51 o 
  -5  -6   1        4.27        2.98      1.15 o 
  -4  -6   1        0.51       -1.53      1.02 o 
  -3  -6   1      189.22      200.47      6.21 o 
  -2  -6   1      168.38      158.61      7.96 o 
  -1  -6   1        0.07       -0.41      0.59 o 
   0  -6   1       79.84       73.46      2.72 o 
   1  -6   1      235.62      241.49     16.84 o 
   2  -6   1      151.16      144.77     10.09 o 
   3  -6   1       70.24       69.97      4.15 o 
   4  -6   1        2.13       -2.21      2.19 o 
   5  -6   1        4.31        0.44      2.48 o 
   6  -6   1        5.76        7.56      2.70 o 
  -8  -5   1      132.71      216.36      8.07 o 
  -7  -5   1        0.06       -0.74      1.19 o 
  -6  -5   1       30.86       24.40      2.00 o 
  -5  -5   1        6.26        5.97      1.51 o 
  -4  -5   1        3.24        4.20      1.01 o 
  -3  -5   1       30.68       40.64      2.53 o 
  -2  -5   1     1452.73     1795.33      7.77 o 
  -1  -5   1        1.14       -0.18      0.52 o 
   0  -5   1        6.64        5.73      0.83 o 
   1  -5   1      361.99      387.99     12.77 o 
   2  -5   1        1.12        1.09      0.72 o 
   3  -5   1      159.69      168.36      5.20 o 
   4  -5   1       27.90       28.04      2.94 o 
   5  -5   1       11.67        4.18      2.58 o 
   6  -5   1        0.30        0.97      2.41 o 
  -7  -4   1       22.15       20.82      2.10 o 
  -6  -4   1       16.25       13.98      1.11 o 
  -5  -4   1       36.30       31.53      3.75 o 
  -4  -4   1        8.08        8.89      0.96 o 
  -3  -4   1     1890.74     1945.90      9.17 o 
  -2  -4   1      235.13      262.62      4.20 o 
  -1  -4   1       74.72       85.17      4.19 o 
   0  -4   1      355.42      392.34      9.16 o 
   1  -4   1      169.66      179.58      6.98 o 
   2  -4   1      238.84      268.17     15.80 o 
   3  -4   1       42.51       38.45      3.29 o 
   4  -4   1       17.72       18.68      2.38 o 
   5  -4   1       39.38       36.51      3.64 o 
   6  -4   1       13.15       17.76      3.06 o 
   7  -4   1        1.93        0.27      2.33 o 
  -7  -3   1        2.66       -1.94      1.29 o 
  -6  -3   1        0.23       -0.14      0.75 o 
  -5  -3   1        0.40        0.40      0.75 o 
  -4  -3   1      230.16      263.36     10.05 o 
  -3  -3   1      698.01      633.81     33.39 o 
  -2  -3   1     2384.18     2518.57     90.01 o 
  -1  -3   1     5349.98     5911.80    447.46 o 
   0  -3   1     1576.19     1719.20     17.59 o 
   1  -3   1       59.66       49.44      2.82 o 
   2  -3   1      140.75      130.67      5.54 o 
   3  -3   1        0.32       -0.18      0.47 o 
   4  -3   1       57.60       56.02      3.40 o 
   5  -3   1       50.62       40.72      3.50 o 
   6  -3   1        1.36       -0.44      2.16 o 
   7  -3   1        0.25       -1.12      2.14 o 
  -8  -2   1        0.07       -2.58      2.31 o 
  -7  -2   1       77.00       70.35      5.13 o 
  -6  -2   1       17.75       10.51      2.97 o 
  -5  -2   1       48.20       29.15     22.39 o 
  -4  -2   1       23.45       26.19      1.23 o 
  -3  -2   1       10.03        7.32      0.51 o 
  -2  -2   1      304.57      297.78     31.64 o 
  -1  -2   1     8563.59    11740.93     33.53 o 
   0  -2   1      237.78      231.63      3.50 o 
   1  -2   1     1715.80     1630.52    144.85 o 
   2  -2   1      675.63      615.35     25.93 o 
   3  -2   1       42.80       42.89      1.58 o 
   4  -2   1       44.35       45.62      2.08 o 
   5  -2   1        1.65        0.39      1.72 o 
   6  -2   1       27.10       28.47      3.23 o 
   7  -2   1       11.06       13.75      2.82 o 
   8  -2   1        3.56        0.46      2.36 o 
  -8  -1   1        2.17        3.57      2.53 o 
  -7  -1   1       13.35       10.76      2.87 o 
  -6  -1   1        7.39        4.13      6.63 o 
  -5  -1   1       50.97       50.27      2.40 o 
  -4  -1   1        3.34        1.35      1.03 o 
  -3  -1   1       28.87       27.33      1.90 o 
  -2  -1   1     1829.70     1854.22    201.51 o 
  -1  -1   1      710.93      937.33      4.62 o 
   0  -1   1     1161.52     1423.62      4.37 o 
   1  -1   1      101.19       94.68      8.43 o 
   2  -1   1       90.75       97.15      3.44 o 
   3  -1   1       88.04       58.15      1.16 o 
   4  -1   1      113.28      112.69      3.05 o 
   5  -1   1        9.03        7.53      1.04 o 
   6  -1   1       87.31      114.30      5.30 o 
   7  -1   1       12.26       13.12      3.13 o 
   8  -1   1        1.19       -1.53      2.26 o 
  -8   0   1        2.34        1.85      2.28 o 
  -7   0   1        5.11        5.73      2.31 o 
  -6   0   1       20.80       11.78      2.55 o 
  -5   0   1        5.74        6.14      0.74 o 
  -4   0   1        5.68        5.24      0.54 o 
  -3   0   1      710.11      589.41    174.24 o 
  -2   0   1      117.76      138.06      1.67 o 
  -1   0   1     5284.34     5582.91     18.56 o 
   0   0   1     1462.63     2293.94      6.75 o 
   2   0   1       34.23       27.49      0.63 o 
   3   0   1      378.48      342.82     11.13 o 
   4   0   1       28.42       24.31      2.30 o 
   5   0   1       49.39       52.28      3.16 o 
   6   0   1      308.64      359.44     28.62 o 
   7   0   1      135.12      175.16      5.98 o 
   8   0   1        3.52        5.37      2.45 o 
  -8   1   1        4.21        5.81      2.58 o 
  -7   1   1        3.21        0.00      2.19 o 
  -6   1   1        5.37        1.55      2.09 o 
  -5   1   1       18.67       14.16      1.21 o 
  -4   1   1      397.80      374.60      4.56 o 
  -3   1   1     1987.91     2157.57     38.37 o 
  -2   1   1     5825.87     5882.24     26.19 o 
  -1   1   1    10228.47    10325.61    669.44 o 
   0   1   1      154.27      167.97      1.72 o 
   2   1   1      629.21      570.33     23.63 o 
   3   1   1      119.27       96.04      1.25 o 
   4   1   1       29.10       26.50      1.03 o 
   5   1   1        5.75        5.33      0.63 o 
   6   1   1       54.37       44.68      7.73 o 
   7   1   1      362.26      450.50      8.31 o 
   8   1   1       11.37       14.72      2.79 o 
   9   1   1        6.20        7.53      2.67 o 
  -8   2   1        2.30        4.08      2.53 o 
  -7   2   1        3.32        0.85      2.21 o 
  -6   2   1        1.34       -0.36      1.94 o 
  -5   2   1      121.29      127.76      4.91 o 
  -4   2   1      204.15      208.18      6.15 o 
  -3   2   1     1520.04     1539.97     35.67 o 
  -2   2   1       90.70       94.05      1.79 o 
  -1   2   1     2880.13     3058.63    180.73 o 
   0   2   1       52.27       48.59      1.29 o 
   1   2   1        2.19        2.27      0.30 o 
   2   2   1     3070.32     3319.44    203.25 o 
   3   2   1      103.20      110.09      1.61 o 
   4   2   1       27.62       40.31      4.41 o 
   5   2   1        7.47        6.20      0.63 o 
   6   2   1       50.79       69.33      2.78 o 
   7   2   1       43.43       59.59      3.38 o 
   8   2   1       27.89       47.76      4.47 o 
  -7   3   1        7.26       10.32      2.96 o 
  -6   3   1       63.65       65.98      4.91 o 
  -5   3   1      147.13      132.84      5.20 o 
  -4   3   1      133.45      137.63     12.27 o 
  -3   3   1      119.00      110.22      7.40 o 
  -2   3   1      155.53      161.98      7.76 o 
  -1   3   1      412.47      430.23     21.94 o 
   0   3   1        1.29        1.92      0.36 o 
   1   3   1        1.46        7.53      5.48 o 
   2   3   1       16.80       13.02      3.72 o 
   3   3   1       67.40       57.24      4.91 o 
   4   3   1       29.05       11.43      6.47 o 
   5   3   1      137.30      131.94      4.52 o 
   6   3   1        0.49        1.61      1.12 o 
   7   3   1      283.94      365.75     16.60 o 
   8   3   1      141.08      225.47      7.19 o 
  -7   4   1        0.88        2.38      2.50 o 
  -6   4   1       19.23       15.48      2.89 o 
  -5   4   1       51.23       51.21      4.23 o 
  -4   4   1       59.16       56.29      5.28 o 
  -3   4   1      199.00      199.82      6.24 o 
  -2   4   1      792.46      920.43     18.34 o 
  -1   4   1      763.13      822.86     44.65 o 
   0   4   1      155.51      185.75     16.59 o 
   1   4   1       87.52      108.51     20.97 o 
   2   4   1        1.72        2.11      0.55 o 
   3   4   1      154.88      181.56      9.90 o 
   4   4   1      139.77      129.39      2.84 o 
   5   4   1      367.95      377.54     13.11 o 
   6   4   1       37.30       31.48      1.89 o 
   7   4   1        0.72        4.40      1.94 o 
   8   4   1       42.53       78.81      5.88 o 
   9   4   1        1.75        2.79      2.02 o 
  -6   5   1        0.05       -1.31      2.11 o 
  -5   5   1       19.69       17.93      3.21 o 
  -4   5   1        2.91        2.31      1.89 o 
  -3   5   1       12.06       13.02      1.23 o 
  -2   5   1        0.00       -0.80      0.62 o 
  -1   5   1      269.86      305.36      6.16 o 
   0   5   1        9.14       10.38      0.82 o 
   1   5   1       15.39       13.92      1.82 o 
   2   5   1       63.42       71.03      2.02 o 
   3   5   1      168.91      174.59      2.92 o 
   4   5   1      208.26      193.94      3.22 o 
   5   5   1      223.00      235.06      3.87 o 
   6   5   1       17.44       16.62      1.41 o 
   7   5   1        0.04        1.20      2.93 o 
   8   5   1       23.07       24.78      2.87 o 
   9   5   1        0.60       -0.32      1.97 o 
  -6   6   1        1.73        4.15      2.50 o 
  -5   6   1       12.01        7.19      2.55 o 
  -4   6   1       27.65       16.96      2.77 o 
  -3   6   1       14.87       14.99      1.43 o 
  -2   6   1       11.35       10.12      1.18 o 
  -1   6   1       52.84       41.63      1.84 o 
   0   6   1       73.54       73.88      2.20 o 
   1   6   1       19.32       18.26      1.88 o 
   2   6   1       99.16       83.98      3.04 o 
   3   6   1        3.38        7.01      1.26 o 
   4   6   1        2.52        2.82      0.87 o 
   5   6   1       11.55       10.50      1.22 o 
   6   6   1       63.54       69.42      9.89 o 
   7   6   1        9.99       11.58      1.51 o 
   8   6   1       20.06       21.06      2.84 o 
   9   6   1        0.23       -0.02      2.09 o 
  -5   7   1        8.51        9.72      2.67 o 
  -4   7   1       47.69       51.82      4.52 o 
  -3   7   1        0.75       -0.10      1.87 o 
  -2   7   1       69.30       69.74      2.59 o 
  -1   7   1       68.49       68.34      3.72 o 
   0   7   1       31.21       22.59      1.70 o 
   1   7   1       10.11        7.70      0.93 o 
   2   7   1      140.31      132.26      3.96 o 
   3   7   1       12.84       15.94      1.87 o 
   4   7   1        0.03       -0.11      0.89 o 
   5   7   1      212.71      232.48     17.11 o 
   6   7   1       51.43       61.12     12.33 o 
   7   7   1       42.26       48.10     12.00 o 
   8   7   1       24.19       26.82      3.23 o 
   9   7   1        0.18       -0.58      2.14 o 
  -4   8   1       20.17       17.15      3.04 o 
  -3   8   1       17.29       18.95      2.84 o 
  -2   8   1        1.52        1.91      1.14 o 
  -1   8   1        0.32       -1.01      0.92 o 
   0   8   1       22.65       24.58      2.00 o 
   1   8   1      107.60      112.53      4.03 o 
   2   8   1        1.45        0.73      1.24 o 
   3   8   1        7.71        7.92      1.72 o 
   4   8   1      101.84       96.08      4.01 o 
   5   8   1        3.67        2.37      1.21 o 
   6   8   1       63.67       68.68      3.81 o 
   7   8   1        2.60        4.55      1.46 o 
   8   8   1        4.20        3.04      1.43 o 
  -3   9   1        1.01       -0.19      2.09 o 
  -2   9   1        5.63        8.45      2.14 o 
  -1   9   1       37.96       25.69     13.43 o 
   0   9   1      117.86      112.29      4.30 o 
   1   9   1        0.01        1.00      1.41 o 
   2   9   1       73.97       84.03      4.01 o 
   3   9   1      194.36      212.18      5.73 o 
   4   9   1      156.08      146.20      5.03 o 
   5   9   1       16.92       18.05      2.55 o 
   6   9   1        5.45        7.13      1.58 o 
   7   9   1        4.12        4.13      2.16 o 
   8   9   1        0.00       -0.02      1.35 o 
  -1  10   1        0.33        1.48      1.77 o 
   0  10   1        5.52        7.09      2.04 o 
   1  10   1       10.56       10.88      2.53 o 
   2  10   1       60.27       61.00      3.86 o 
   3  10   1       23.81       25.56      3.06 o 
   4  10   1       67.16       77.76      4.28 o 
   5  10   1       23.49       26.19      3.21 o 
   6  10   1        3.64        4.76      1.99 o 
   7  10   1        0.78        3.28      1.82 o 
   0  11   1        6.26        6.41      2.19 o 
   1  11   1        0.87        2.62      2.02 o 
   2  11   1       15.37       18.97      2.79 o 
   3  11   1        1.44        0.75      1.94 o 
   4  11   1       20.94       18.22      2.77 o 
   5  11   1       13.09       13.87      2.65 o 
   6  11   1        0.90        3.13      1.94 o 
   7  11   1        0.09        1.51      1.82 o 
   1  12   1       13.44       15.91      2.84 o 
   2  12   1       28.46       32.41      3.86 o 
   3  12   1        4.49        3.40      2.26 o 
   4  12   1       18.53       21.99      3.23 o 
   5  12   1       17.08       18.88      3.06 o 
  -4 -12   2        0.95        3.62      2.31 o 
  -3 -12   2        0.02        1.58      2.16 o 
  -2 -12   2        2.17        3.69      2.21 o 
  -1 -12   2        5.77        5.56      2.21 o 
  -6 -11   2        3.87        8.41      2.41 o 
  -5 -11   2        6.14        9.69      2.55 o 
  -4 -11   2        0.77        2.58      2.21 o 
  -3 -11   2        0.29       -0.34      1.94 o 
  -2 -11   2       26.00       24.51      3.01 o 
  -1 -11   2       34.15       36.08      3.64 o 
  -7 -10   2        0.17        0.87      1.97 o 
  -6 -10   2        0.04        0.22      1.99 o 
  -5 -10   2        1.46        0.95      2.11 o 
  -4 -10   2        5.29        5.03      2.19 o 
  -3 -10   2        0.11       -0.63      1.77 o 
  -2 -10   2        4.70        7.60      2.26 o 
  -1 -10   2        2.10        3.60      1.85 o 
   0 -10   2        0.41       -0.10      1.53 o 
   1 -10   2        6.27        3.98      2.06 o 
   2 -10   2       11.74       11.66      2.65 o 
  -7  -9   2        5.95        5.59      2.24 o 
  -6  -9   2        6.98        6.02      2.21 o 
  -5  -9   2        9.52        9.18      2.31 o 
  -4  -9   2       15.84       14.99      2.58 o 
  -3  -9   2       49.49       56.07      3.89 o 
  -2  -9   2       38.13       28.55      3.11 o 
  -1  -9   2       49.82       59.16      3.50 o 
   0  -9   2       25.10        9.51      8.64 o 
   1  -9   2        0.88       -2.48      1.65 o 
   2  -9   2        4.43        5.32      2.24 o 
   3  -9   2       20.87       18.00      3.09 o 
   4  -9   2        1.53       -0.95      2.31 o 
  -8  -8   2        0.05        0.46      2.02 o 
  -7  -8   2        0.40        0.29      1.87 o 
  -6  -8   2        0.04       -0.68      1.85 o 
  -5  -8   2       16.81       15.77      2.43 o 
  -4  -8   2       12.75       11.90      2.21 o 
  -3  -8   2       11.43        4.52      1.87 o 
  -2  -8   2       17.49       18.71      2.28 o 
  -1  -8   2       68.08       74.92      4.08 o 
   0  -8   2       18.40       19.99      1.75 o 
   1  -8   2       20.78       14.66      1.43 o 
   2  -8   2       25.31       22.01      2.70 o 
   3  -8   2        1.11       -1.97      2.06 o 
   4  -8   2        7.85        3.84      2.58 o 
  -8  -7   2        0.02        0.53      1.97 o 
  -7  -7   2        3.61        0.19      1.82 o 
  -6  -7   2       17.31       15.16      2.43 o 
  -5  -7   2       45.73       41.28      3.28 o 
  -4  -7   2        1.01       -0.34      1.29 o 
  -3  -7   2       52.89       54.73      3.33 o 
  -2  -7   2        4.30        3.60      0.87 o 
  -1  -7   2      121.21      140.77      2.81 o 
   0  -7   2       47.86       60.99      2.28 o 
   1  -7   2       22.61       21.20      1.53 o 
   2  -7   2       16.37       16.84      2.28 o 
   3  -7   2       19.18       19.05      2.79 o 
   4  -7   2        2.73       -3.28      2.19 o 
   5  -7   2        5.03        1.12      2.43 o 
  -8  -6   2       12.75       15.23      2.65 o 
  -7  -6   2        0.93       -0.68      1.65 o 
  -6  -6   2        6.55        6.75      1.97 o 
  -5  -6   2        0.83       -1.80      1.36 o 
  -4  -6   2        2.07        1.70      1.34 o 
  -3  -6   2      372.42      404.52      4.03 o 
  -2  -6   2      331.05      358.19      6.38 o 
  -1  -6   2      187.85      188.62      5.13 o 
   0  -6   2       28.40       33.73      1.69 o 
   1  -6   2      143.04      169.74      8.84 o 
   2  -6   2       68.09       66.97      2.20 o 
   3  -6   2       36.04       37.97      3.86 o 
   4  -6   2       82.28       76.82      5.22 o 
   5  -6   2       12.92        8.53      2.84 o 
   6  -6   2        1.27        2.92      2.45 o 
  -7  -5   2       14.51        9.64      2.09 o 
  -6  -5   2       12.37        6.92      1.51 o 
  -5  -5   2        3.85        0.24      1.51 o 
  -4  -5   2       73.89       71.45      3.23 o 
  -3  -5   2      409.57      459.44      6.49 o 
  -2  -5   2     2230.66     2222.83      8.12 o 
  -1  -5   2       30.32       30.76      2.24 o 
   0  -5   2      267.28      324.37     11.55 o 
   1  -5   2        0.92        1.15      0.62 o 
   2  -5   2      227.51      218.40     10.41 o 
   3  -5   2       47.07       44.19      3.57 o 
   4  -5   2       16.87       16.69      2.60 o 
   5  -5   2        0.10       -3.46      2.31 o 
   6  -5   2        2.92        0.66      2.41 o 
   7  -5   2       19.52       25.73      3.62 o 
  -7  -4   2        0.06       -2.06      1.77 o 
  -6  -4   2        6.77        7.56      1.31 o 
  -5  -4   2        2.54        4.34      1.46 o 
  -4  -4   2       27.98       35.15      2.50 o 
  -3  -4   2       59.48       68.41      2.82 o 
  -2  -4   2       19.25       17.54      1.87 o 
  -1  -4   2      178.68      201.01      3.64 o 
   0  -4   2     1588.81     1725.99     47.59 o 
   1  -4   2      100.41      131.03      2.90 o 
   2  -4   2       46.82       37.59      1.38 o 
   3  -4   2       56.28       55.58      3.43 o 
   4  -4   2       44.09       39.14      3.77 o 
   5  -4   2       37.88       30.78      3.43 o 
   6  -4   2       50.65       62.58      5.10 o 
   7  -4   2        1.72       -1.68      2.26 o 
  -8  -3   2        0.01        1.55      2.33 o 
  -7  -3   2        0.84       -0.84      1.97 o 
  -6  -3   2       57.75       50.00     18.00 o 
  -5  -3   2      165.07      163.29      3.31 o 
  -4  -3   2       13.44        9.35      0.97 o 
  -3  -3   2      381.73      424.44      5.39 o 
  -2  -3   2      599.47      561.45      5.61 o 
  -1  -3   2     2212.08     2498.84     10.52 o 
   0  -3   2      412.06      465.80      3.78 o 
   1  -3   2      472.26      465.60      9.60 o 
   2  -3   2      145.55      124.41      3.80 o 
   3  -3   2       42.40       41.32      1.22 o 
   4  -3   2       55.92       55.85      3.38 o 
   5  -3   2      341.86      357.36      7.56 o 
   6  -3   2        6.97        5.90      2.26 o 
   7  -3   2        0.21       -2.26      2.16 o 
  -8  -2   2        4.56        7.48      2.67 o 
  -7  -2   2        2.36       -0.19      2.06 o 
  -6  -2   2       21.38       22.56      1.94 o 
  -5  -2   2       39.06       46.68      1.77 o 
  -4  -2   2      722.78      554.67    131.79 o 
  -3  -2   2        6.86        5.45      0.58 o 
  -2  -2   2       10.28       12.66      1.36 o 
  -1  -2   2    14720.10    17535.95     47.88 o 
   0  -2   2     1849.61     2001.15     86.00 o 
   1  -2   2      392.61      372.12      3.24 o 
   2  -2   2       59.05       47.60      2.11 o 
   3  -2   2       15.56       13.85      1.46 o 
   4  -2   2        7.18        5.61      1.38 o 
   5  -2   2      164.19      158.32     26.80 o 
   6  -2   2      220.97      263.59      6.95 o 
   7  -2   2       22.78       44.12      4.52 o 
   8  -2   2        0.05        0.68      2.36 o 
  -8  -1   2        2.25        1.09      2.50 o 
  -7  -1   2        8.49        8.99      2.48 o 
  -6  -1   2        6.70        3.59      1.87 o 
  -5  -1   2        0.25        0.50      0.62 o 
  -4  -1   2      465.30      520.09     10.79 o 
  -3  -1   2      260.27      284.15      4.68 o 
  -2  -1   2      906.00      880.12     39.65 o 
  -1  -1   2        0.20        0.80      0.39 o 
   0  -1   2      539.76      755.49      4.03 o 
   1  -1   2     1541.65     1585.32     13.59 o 
   2  -1   2      917.19      858.66      6.12 o 
   3  -1   2       31.42       27.67      2.09 o 
   4  -1   2        3.02        0.87      0.92 o 
   5  -1   2       66.05       63.05      2.99 o 
   6  -1   2      167.27      193.57      5.83 o 
   7  -1   2        0.07        2.14      2.06 o 
   8  -1   2        0.03       -1.19      2.19 o 
  -8   0   2        0.41       -1.31      2.19 o 
  -7   0   2        0.00       -2.82      2.02 o 
  -6   0   2        5.19        0.78      1.99 o 
  -5   0   2      109.14       84.05     35.34 o 
  -4   0   2      369.22      405.82      8.35 o 
  -3   0   2       42.82       37.75      6.34 o 
  -2   0   2     1050.53     1037.00     22.62 o 
  -1   0   2      266.69      292.48     27.11 o 
   0   0   2       63.76       96.54      1.58 o 
   1   0   2      114.71       94.55      1.12 o 
   2   0   2      155.44      181.91      2.65 o 
   3   0   2        1.85        1.65      0.68 o 
   4   0   2       14.79        9.57      0.59 o 
   5   0   2      109.72      114.99      3.32 o 
   6   0   2      390.62      438.59      5.36 o 
   7   0   2       51.80       61.63      9.37 o 
   8   0   2       10.17       11.32      2.84 o 
  -8   1   2        3.74        6.15      2.55 o 
  -7   1   2        2.93        4.35      2.38 o 
  -6   1   2        0.49        1.43      1.89 o 
  -5   1   2       24.78       24.45      2.55 o 
  -4   1   2      154.88      156.26      4.57 o 
  -3   1   2      544.91      545.92      5.27 o 
  -2   1   2       62.62       71.75      7.43 o 
  -1   1   2      101.47       94.92      1.47 o 
   0   1   2     2033.20     2716.95      8.31 o 
   1   1   2     1434.95     1608.86      6.17 o 
   2   1   2     4133.77     3984.02    127.42 o 
   3   1   2      264.26      227.03      7.71 o 
   4   1   2       39.53       41.03      2.14 o 
   5   1   2       27.53       21.03      3.06 o 
   6   1   2       41.99       45.98      5.45 o 
   7   1   2       67.85      112.13      3.80 o 
   8   1   2       29.79       49.37      4.62 o 
  -7   2   2        0.65        0.34      2.16 o 
  -6   2   2      123.07      127.40      5.54 o 
  -5   2   2       21.84       23.64      3.38 o 
  -4   2   2        1.86        0.64      0.75 o 
  -3   2   2      197.58      158.59      6.84 o 
  -2   2   2      174.08      189.20      5.41 o 
  -1   2   2       60.12       62.00      1.57 o 
   0   2   2      100.07       61.68     44.65 o 
   1   2   2     1118.47     1650.60    102.69 o 
   2   2   2      364.14      330.61      3.81 o 
   3   2   2      753.01      787.50     10.27 o 
   4   2   2      845.19      815.01     17.95 o 
   5   2   2       39.36       40.63      1.74 o 
   6   2   2      172.18      190.50      3.55 o 
   7   2   2        0.15        5.35      1.32 o 
   8   2   2        0.27       -0.51      1.68 o 
  -7   3   2       14.47       13.02      3.23 o 
  -6   3   2        1.65        1.24      2.28 o 
  -5   3   2       54.36       67.71      4.59 o 
  -4   3   2       23.04       17.81      1.49 o 
  -3   3   2      108.21       98.93      3.19 o 
  -2   3   2     1032.05     1091.43     32.71 o 
  -1   3   2      326.37      348.83     29.37 o 
   0   3   2      282.94      318.30     25.33 o 
   1   3   2     1698.88     2557.84    316.56 o 
   2   3   2     1543.48     1705.80     16.67 o 
   3   3   2      264.31      254.35     17.87 o 
   4   3   2      193.35      191.10      5.10 o 
   5   3   2       52.60       66.06      2.03 o 
   6   3   2      138.71      154.96      3.25 o 
   7   3   2       17.02       14.02      2.21 o 
   8   3   2        2.93        2.65      1.77 o 
  -7   4   2        0.20        1.46      2.38 o 
  -6   4   2       13.08       13.05      2.96 o 
  -5   4   2        0.11        1.34      2.04 o 
  -4   4   2       80.95       76.75      5.20 o 
  -3   4   2        1.91        1.77      0.82 o 
  -2   4   2       92.06       78.56      2.15 o 
  -1   4   2        8.81        9.93      1.04 o 
   0   4   2       90.39      118.49     15.03 o 
   1   4   2      104.61      153.68     31.48 o 
   2   4   2       23.34       28.15      1.32 o 
   3   4   2      652.99      732.88     39.10 o 
   4   4   2      571.12      602.71     17.44 o 
   5   4   2      757.80      700.25    122.31 o 
   6   4   2        0.10       -0.57      0.83 o 
   7   4   2       62.47       90.74      5.34 o 
   8   4   2        0.03       -0.95      1.68 o 
   9   4   2        0.00        0.29      1.97 o 
  -6   5   2        3.99        5.17      2.65 o 
  -5   5   2       22.88       18.90      2.99 o 
  -4   5   2       79.23       74.58      4.57 o 
  -3   5   2       53.88       52.32      2.21 o 
  -2   5   2       83.07       81.31      4.41 o 
  -1   5   2        0.67        0.29      0.64 o 
   0   5   2        0.29        0.26      0.47 o 
   1   5   2       32.09       41.78      6.84 o 
   2   5   2      267.10      357.54     15.29 o 
   3   5   2      219.85      254.67      3.32 o 
   4   5   2        4.81        4.48      0.87 o 
   5   5   2      169.06      161.10     14.03 o 
   6   5   2        1.01        1.14      0.78 o 
   7   5   2       51.61       59.25      5.20 o 
   8   5   2        3.38        6.12      2.06 o 
   9   5   2        1.25        1.02      2.02 o 
  -6   6   2        0.06       -0.41      2.24 o 
  -5   6   2        4.14        2.96      2.24 o 
  -4   6   2       28.29       19.85      2.92 o 
  -3   6   2       22.65       19.73      3.68 o 
  -2   6   2        6.42        5.93      1.09 o 
  -1   6   2        4.70        2.60      0.80 o 
   0   6   2      201.72      210.74     17.61 o 
   1   6   2       42.60       59.08      7.56 o 
   2   6   2      264.62      345.20     40.06 o 
   3   6   2      207.84      243.62      3.56 o 
   4   6   2       62.45       58.28      4.07 o 
   5   6   2       11.58       12.14      2.17 o 
   6   6   2       36.60       40.65      6.57 o 
   7   6   2        1.34        0.70      0.85 o 
   8   6   2        4.59        2.77      2.04 o 
   9   6   2        0.69       -1.38      1.94 o 
  -5   7   2        0.02        2.11      2.31 o 
  -4   7   2        3.51        2.16      2.16 o 
  -3   7   2        4.30        4.00      1.34 o 
  -2   7   2       12.77        8.16      1.30 o 
  -1   7   2        0.05       -0.98      0.79 o 
   0   7   2        8.26        8.38      1.05 o 
   1   7   2       18.28       22.23      2.24 o 
   2   7   2       17.58       20.24      2.09 o 
   3   7   2        0.08       -0.28      0.71 o 
   4   7   2       14.96       13.56      3.32 o 
   5   7   2      284.50      310.51     23.21 o 
   6   7   2      100.62      110.84      8.98 o 
   7   7   2        1.13        1.55      1.23 o 
   8   7   2        0.09       -1.97      1.89 o 
   9   7   2        0.02       -2.48      2.02 o 
  -4   8   2        2.94        0.49      2.04 o 
  -3   8   2       13.43       12.54      2.58 o 
  -2   8   2        1.02       -0.14      1.07 o 
  -1   8   2        4.19        3.19      2.67 o 
   0   8   2        3.26        3.89      1.51 o 
   1   8   2       78.33       69.67      3.43 o 
   2   8   2       34.43       41.11      3.04 o 
   3   8   2      257.75      292.13      6.12 o 
   4   8   2       54.06       57.83      3.18 o 
   5   8   2       46.40       46.37      5.25 o 
   6   8   2        0.13       -0.49      1.15 o 
   7   8   2       15.32       14.24      3.58 o 
   8   8   2        2.42        0.46      2.09 o 
  -3   9   2        2.56       -0.24      2.04 o 
  -2   9   2        3.32        3.52      1.35 o 
  -1   9   2        5.03        4.20      1.80 o 
   0   9   2       15.82       12.24      2.16 o 
   1   9   2       53.26       47.96      3.35 o 
   2   9   2       70.34       65.33      3.81 o 
   3   9   2       31.32       35.30      3.26 o 
   4   9   2        1.53        0.51      1.63 o 
   5   9   2        7.19        3.32      2.67 o 
   6   9   2        3.51        2.18      2.62 o 
   7   9   2        5.54        7.53      1.65 o 
   8   9   2        1.20        1.43      2.20 o 
  -1  10   2       30.35       29.47      3.45 o 
   0  10   2        6.16       11.52      2.43 o 
   1  10   2      180.18      182.57      5.88 o 
   2  10   2        8.04        7.14      2.19 o 
   3  10   2      107.73      105.27      4.76 o 
   4  10   2        4.27        2.67      2.09 o 
   5  10   2        0.07        1.34      1.85 o 
   6  10   2        1.23        1.07      1.75 o 
   7  10   2        0.14        0.52      1.76 o 
  -1  11   2        7.14        9.98      2.48 o 
   0  11   2       19.81       17.59      2.89 o 
   1  11   2        0.41        2.96      2.09 o 
   2  11   2       37.17       40.25      3.84 o 
   3  11   2        6.90        7.87      2.36 o 
   4  11   2        6.34        5.30      2.31 o 
   5  11   2        0.34       -1.68      1.72 o 
   6  11   2        0.00        0.00      1.72 o 
   7  11   2        1.90        3.04      1.99 o 
   1  12   2       41.46       40.50      4.11 o 
   2  12   2       52.96       65.93      4.62 o 
   3  12   2        2.24        5.15      2.41 o 
   4  12   2        0.00       -1.97      1.87 o 
   5  12   2        1.48        1.21      2.06 o 
  -3 -12   3        0.45        2.94      2.16 o 
  -2 -12   3       13.22       11.86      2.53 o 
  -5 -11   3       13.96       15.82      2.92 o 
  -4 -11   3       15.43       17.22      2.99 o 
  -3 -11   3       17.86       19.39      2.87 o 
  -2 -11   3       20.25       21.79      2.94 o 
  -1 -11   3        4.51        5.20      2.04 o 
  -6 -10   3        2.12        0.32      2.11 o 
  -5 -10   3       11.26       12.41      2.67 o 
  -4 -10   3       45.09       35.18      3.74 o 
  -3 -10   3        3.02        4.49      2.04 o 
  -2 -10   3       15.86       16.91      2.53 o 
  -1 -10   3        0.66        4.06      1.85 o 
   0 -10   3        5.16        6.78      1.94 o 
   1 -10   3       10.09       10.30      2.41 o 
   2 -10   3        1.34        0.22      2.19 o 
  -7  -9   3        0.64        0.07      1.94 o 
  -6  -9   3        1.12       -0.63      1.97 o 
  -5  -9   3        4.90        5.17      2.26 o 
  -4  -9   3       18.23       19.68      2.82 o 
  -3  -9   3       11.52       15.43      2.53 o 
  -2  -9   3        0.50       -1.99      1.48 o 
  -1  -9   3       47.75       52.47      3.33 o 
   0  -9   3       54.82       48.62      2.57 o 
   1  -9   3        0.61       -0.34      1.77 o 
   2  -9   3       10.54        9.81      2.43 o 
   3  -9   3        2.48       -1.77      2.21 o 
  -7  -8   3        7.26        8.14      2.31 o 
  -6  -8   3        2.69        2.48      2.14 o 
  -5  -8   3       20.16       20.97      2.79 o 
  -4  -8   3      134.71      150.35      5.22 o 
  -3  -8   3      398.21      401.97      7.56 o 
  -2  -8   3       40.89       35.70      4.60 o 
  -1  -8   3       19.98       17.88      6.60 o 
   0  -8   3        2.41        0.24      2.20 o 
   1  -8   3        1.06        0.96      1.02 o 
   2  -8   3        9.65        5.85      2.28 o 
   3  -8   3        5.28        3.77      2.36 o 
   4  -8   3       18.35       22.96      3.55 o 
  -8  -7   3        0.42        1.02      1.99 o 
  -7  -7   3        0.24       -1.97      1.77 o 
  -6  -7   3        3.96        2.96      2.09 o 
  -5  -7   3        2.76        0.07      1.65 o 
  -4  -7   3      154.66      172.63      5.20 o 
  -3  -7   3      385.33      391.13     10.98 o 
  -2  -7   3        0.27       -0.77      0.89 o 
  -1  -7   3       84.32       78.95      3.43 o 
   0  -7   3        1.28        1.40      0.87 o 
   1  -7   3        9.47       11.65      1.21 o 
   2  -7   3        0.01       -1.21      1.65 o 
   3  -7   3        0.32        0.41      2.19 o 
   4  -7   3       24.64       14.75      3.13 o 
   5  -7   3        6.32        6.61      2.77 o 
  -8  -6   3        0.27        0.51      1.99 o 
  -7  -6   3        0.06       -0.10      1.80 o 
  -6  -6   3        3.22        0.22      1.68 o 
  -5  -6   3       36.57       37.07      3.33 o 
  -4  -6   3       36.56       28.69      2.92 o 
  -3  -6   3        1.03        0.39      1.34 o 
  -2  -6   3       22.47       26.86      4.75 o 
  -1  -6   3        0.15       -1.04      0.69 o 
   0  -6   3       40.36       36.21      1.75 o 
   1  -6   3       12.04       10.86      1.05 o 
   2  -6   3        0.71       -0.12      1.48 o 
   3  -6   3        4.82        1.60      1.92 o 
   4  -6   3       16.29       13.82      2.89 o 
   5  -6   3       21.03       19.14      3.33 o 
   6  -6   3       10.23       12.46      3.13 o 
  -8  -5   3        0.59        1.21      1.97 o 
  -7  -5   3        0.94       -2.41      1.60 o 
  -6  -5   3        1.59        1.97      1.75 o 
  -5  -5   3        0.43       -1.87      1.43 o 
  -4  -5   3       28.04       22.64      2.33 o 
  -3  -5   3       33.92       34.96      2.65 o 
  -2  -5   3     1681.90     1872.08     12.20 o 
  -1  -5   3       34.43       35.83      3.97 o 
   0  -5   3      241.89      260.75      3.14 o 
   1  -5   3      148.51      154.78      2.55 o 
   2  -5   3       17.36       13.28      1.17 o 
   3  -5   3      124.30      112.09      4.66 o 
   4  -5   3      100.32      114.86      5.49 o 
   5  -5   3       22.01       19.02      3.11 o 
   6  -5   3        0.36        0.75      2.45 o 
   7  -5   3        3.99        3.62      2.55 o 
  -7  -4   3       33.24       41.74      3.45 o 
  -6  -4   3        1.05       -0.41      1.58 o 
  -5  -4   3      154.04      164.57      4.83 o 
  -4  -4   3        5.91       13.92      1.85 o 
  -3  -4   3       43.81       38.17      2.50 o 
  -2  -4   3      520.01      569.71      6.46 o 
  -1  -4   3      320.51      329.93     14.03 o 
   0  -4   3      515.48      512.81      3.90 o 
   1  -4   3      144.80      149.24      2.29 o 
   2  -4   3      124.51      134.93      7.66 o 
   3  -4   3       69.68       64.84      3.52 o 
   4  -4   3       54.67       46.60      3.98 o 
   5  -4   3      342.71      359.91      7.92 o 
   6  -4   3       26.28       43.24      4.62 o 
   7  -4   3       12.76       16.62      3.28 o 
  -8  -3   3        9.35       12.05      2.87 o 
  -7  -3   3        0.39       -1.41      1.18 o 
  -6  -3   3        9.76       10.65      1.47 o 
  -5  -3   3        0.41       -2.00      1.34 o 
  -4  -3   3        0.76        1.68      1.21 o 
  -3  -3   3       12.84       10.88      1.46 o 
  -2  -3   3       38.48       42.15      2.14 o 
  -1  -3   3       32.89       33.53      1.80 o 
   0  -3   3       24.38       22.54      1.42 o 
   1  -3   3      292.18      318.25     11.65 o 
   2  -3   3        7.74        6.75      0.60 o 
   3  -3   3        0.92       -0.46      1.12 o 
   4  -3   3        6.09        4.54      1.55 o 
   5  -3   3      208.12      244.08      6.58 o 
   6  -3   3       56.66       68.34      4.64 o 
   7  -3   3        0.98        1.09      2.31 o 
  -8  -2   3        0.03       -1.48      2.43 o 
  -7  -2   3        0.30       -0.93      1.32 o 
  -6  -2   3       56.03       71.16      4.07 o 
  -5  -2   3       88.22       95.69      4.36 o 
  -4  -2   3       29.31       31.80      4.96 o 
  -3  -2   3       43.06       41.98      2.50 o 
  -2  -2   3       37.60       41.06      1.97 o 
  -1  -2   3       72.36       86.92      2.26 o 
   0  -2   3        7.66        6.29      0.57 o 
   1  -2   3       31.37       36.53      1.06 o 
   2  -2   3     1132.16     1011.30     64.51 o 
   3  -2   3        0.41       -1.20      0.80 o 
   4  -2   3      133.35      120.40      4.11 o 
   5  -2   3      671.95      668.91      8.89 o 
   6  -2   3      233.42      250.21      6.40 o 
   7  -2   3       10.60       13.05      2.75 o 
   8  -2   3        0.81        2.14      2.38 o 
  -8  -1   3        2.00        3.52      2.41 o 
  -7  -1   3        0.02        0.97      2.14 o 
  -6  -1   3       10.61        8.43      1.39 o 
  -5  -1   3       54.76       56.58      2.85 o 
  -4  -1   3      288.08      294.19      9.13 o 
  -3  -1   3      608.56      585.85     25.16 o 
  -2  -1   3      357.94      305.15      4.18 o 
  -1  -1   3      627.16      685.60      5.39 o 
   0  -1   3      286.22      330.91      3.28 o 
   1  -1   3      142.81      139.78      1.48 o 
   2  -1   3      125.81      104.54      2.75 o 
   3  -1   3      483.59      508.40      5.88 o 
   4  -1   3       26.54       23.30      2.36 o 
   5  -1   3        0.50        0.26      0.89 o 
   6  -1   3      207.66      243.95      4.59 o 
   7  -1   3       17.92       22.75      2.66 o 
   8  -1   3        0.83        2.11      2.33 o 
  -8   0   3        0.65        1.97      2.43 o 
  -7   0   3        4.41        2.89      2.33 o 
  -6   0   3       24.15       17.20      7.40 o 
  -5   0   3       39.28       32.00      2.96 o 
  -4   0   3       18.56       20.82      1.51 o 
  -3   0   3       58.15       45.93      8.60 o 
  -2   0   3      215.67      180.22      9.33 o 
  -1   0   3       21.16       18.05      1.21 o 
   0   0   3     1054.64     1462.66      6.73 o 
   1   0   3     2058.46     2007.26     42.59 o 
   2   0   3       28.22       19.19      2.48 o 
   3   0   3     1795.35     1943.19      9.94 o 
   4   0   3        6.93        8.79      1.46 o 
   5   0   3      226.92      218.50      7.96 o 
   6   0   3       63.98       73.36      3.09 o 
   7   0   3       11.89       14.83      1.57 o 
   8   0   3       10.01        7.43      2.48 o 
   9   0   3        6.87        5.64      2.72 o 
  -7   1   3        2.81        2.67      2.48 o 
  -6   1   3       28.04       37.10      4.25 o 
  -5   1   3      147.53      147.29      3.34 o 
  -4   1   3      137.32      153.91      3.02 o 
  -3   1   3      168.87      150.88      2.69 o 
  -2   1   3      568.59      598.55     15.23 o 
  -1   1   3      223.69      201.73     14.64 o 
   0   1   3        2.58        2.84      0.53 o 
   1   1   3       18.87       11.05      0.75 o 
   2   1   3       29.07       23.92      3.33 o 
   3   1   3      433.50      426.30     29.47 o 
   4   1   3      160.07      140.61      7.72 o 
   5   1   3        4.43        2.87      0.82 o 
   6   1   3        0.01        1.43      0.95 o 
   7   1   3      124.95      155.29      8.38 o 
   8   1   3        3.57        3.34      1.38 o 
  -7   2   3        0.00        0.78      2.28 o 
  -6   2   3        1.38       -1.09      2.26 o 
  -5   2   3       19.63        7.33      8.95 o 
  -4   2   3       34.59       28.47      1.81 o 
  -3   2   3      245.58      279.81      3.60 o 
  -2   2   3      721.97      823.58      9.05 o 
  -1   2   3      689.25      777.67      7.43 o 
   0   2   3       34.93       25.13      4.26 o 
   1   2   3      682.94      878.31    136.19 o 
   2   2   3        0.02       -0.14      0.20 o 
   3   2   3       32.16       40.86      3.53 o 
   4   2   3     1169.70     1187.30     32.97 o 
   5   2   3       42.58       45.56      2.00 o 
   6   2   3       14.86       25.50      5.28 o 
   7   2   3       66.98       82.78      3.80 o 
   8   2   3        0.30        0.02      1.68 o 
  -7   3   3       10.05       12.66      3.16 o 
  -6   3   3        2.17        2.99      2.31 o 
  -5   3   3      138.82      112.26     15.48 o 
  -4   3   3       18.31       10.65      1.36 o 
  -3   3   3        0.05       -0.32      0.92 o 
  -2   3   3       27.03       21.55      2.25 o 
  -1   3   3        1.74        1.17      0.51 o 
   0   3   3        2.82        4.31      1.12 o 
   1   3   3      778.59     1235.43     97.84 o 
   2   3   3      708.24      895.18    126.53 o 
   3   3   3      117.41      135.02      3.38 o 
   4   3   3      113.99      126.90      9.13 o 
   5   3   3       55.94       60.72      1.55 o 
   6   3   3        0.27       -0.61      1.36 o 
   7   3   3        0.53        2.75      1.65 o 
   8   3   3        7.11       10.08      2.19 o 
   9   3   3        1.16       -2.60      1.85 o 
  -6   4   3       13.46       13.80      3.01 o 
  -5   4   3       18.01       14.02      2.79 o 
  -4   4   3       21.58       24.10      1.86 o 
  -3   4   3        4.21        4.57      1.02 o 
  -2   4   3       76.15       78.88      2.75 o 
  -1   4   3      114.83      119.78      4.74 o 
   0   4   3      143.15      164.32     14.05 o 
   1   4   3       21.86       29.63      1.26 o 
   2   4   3      393.48      609.48     48.89 o 
   3   4   3      248.25      314.73     22.35 o 
   4   4   3      293.28      205.06     88.25 o 
   5   4   3      117.00      118.20      5.25 o 
   6   4   3        0.85       -1.14      0.78 o 
   7   4   3       20.80       18.32      2.33 o 
   8   4   3        2.72        0.85      1.80 o 
   9   4   3        5.31        5.08      2.14 o 
  -6   5   3        7.40       11.42      2.96 o 
  -5   5   3       66.37       74.58      5.05 o 
  -4   5   3        3.27        1.18      1.10 o 
  -3   5   3       36.20       35.73      2.14 o 
  -2   5   3      131.47      130.54      4.69 o 
  -1   5   3        6.13        8.59      0.98 o 
   0   5   3       50.32       55.62      5.36 o 
   1   5   3      140.51      202.90     14.92 o 
   2   5   3       46.06       72.99      2.85 o 
   3   5   3       40.38       57.53      2.02 o 
   4   5   3      310.11      294.21     24.66 o 
   5   5   3       20.58       16.13      1.77 o 
   6   5   3        0.01        1.51      1.08 o 
   7   5   3        4.00        4.69      1.87 o 
   8   5   3       10.80        7.63      2.21 o 
   9   5   3        0.02        0.29      1.99 o 
  -5   6   3        1.06        0.56      2.11 o 
  -4   6   3        9.61        7.05      2.45 o 
  -3   6   3       68.98       67.54      2.70 o 
  -2   6   3        4.85        4.91      1.28 o 
  -1   6   3        8.00        7.73      1.07 o 
   0   6   3       44.11       42.82      1.79 o 
   1   6   3        8.95       11.56      2.72 o 
   2   6   3      254.71      369.83     43.00 o 
   3   6   3       35.78       52.70      4.54 o 
   4   6   3       12.43       10.16      1.21 o 
   5   6   3        0.03        0.10      0.77 o 
   6   6   3       42.20       44.07      4.13 o 
   7   6   3        0.32       -2.41      1.60 o 
   8   6   3        2.20       -0.95      1.97 o 
   9   6   3        6.74        5.30      2.21 o 
  -5   7   3       13.84       15.72      3.16 o 
  -4   7   3        0.08       -1.14      1.94 o 
  -3   7   3        3.01        3.48      1.25 o 
  -2   7   3       13.76       14.49      1.53 o 
  -1   7   3      268.15      264.11      4.04 o 
   0   7   3      160.18      169.99     12.66 o 
   1   7   3       33.68       26.67      2.50 o 
   2   7   3        4.42        3.40      1.43 o 
   3   7   3       15.14       16.05      2.67 o 
   4   7   3       25.89       21.06      2.79 o 
   5   7   3        2.56        0.20      0.97 o 
   6   7   3       12.05       10.06      1.94 o 
   7   7   3        4.02        3.16      2.38 o 
   8   7   3        2.13       -1.51      1.99 o 
   9   7   3        0.67        2.21      2.11 o 
  -4   8   3        0.07        0.78      2.06 o 
  -3   8   3        3.71        1.87      2.09 o 
  -2   8   3        0.82        0.34      1.15 o 
  -1   8   3        0.53       -0.07      0.59 o 
   0   8   3       33.09       35.03      3.01 o 
   1   8   3        2.97        2.84      1.51 o 
   2   8   3        0.85       -1.71      1.14 o 
   3   8   3        4.90        4.81      1.13 o 
   4   8   3       83.76      100.56     11.72 o 
   5   8   3       82.23       88.04      3.23 o 
   6   8   3        0.46        1.27      1.59 o 
   7   8   3        8.29        7.03      1.43 o 
   8   8   3        0.04        0.53      2.06 o 
  -3   9   3        0.92        0.44      2.11 o 
  -2   9   3        0.61       -0.23      1.26 o 
  -1   9   3       40.78       41.83      3.67 o 
   0   9   3       51.38       55.27      3.81 o 
   1   9   3      122.89      117.36      4.66 o 
   2   9   3       33.39       35.69      3.28 o 
   3   9   3       25.52       18.49      2.58 o 
   4   9   3       58.72       70.98      6.34 o 
   5   9   3       12.23        7.19      1.99 o 
   6   9   3        0.19       -0.50      1.83 o 
   7   9   3        0.04       -0.09      1.87 o 
   8   9   3        4.02        3.26      2.36 o 
  -1  10   3        1.69        0.46      1.87 o 
   0  10   3      306.97      278.70      7.17 o 
   1  10   3      165.11      181.94      6.02 o 
   2  10   3        0.04        2.41      1.94 o 
   3  10   3        5.32        3.28      2.09 o 
   4  10   3        3.05        3.91      1.97 o 
   5  10   3        8.22        7.45      2.54 o 
   6  10   3        0.31       -1.59      1.55 o 
   7  10   3        1.51        2.39      1.56 o 
  -1  11   3       33.15       34.47      3.94 o 
   0  11   3        0.24       -0.05      2.04 o 
   1  11   3        5.27        3.06      2.16 o 
   2  11   3        8.99       10.49      2.50 o 
   3  11   3        2.03        0.56      1.97 o 
   4  11   3        1.06        2.11      2.06 o 
   5  11   3        1.21        1.92      1.97 o 
   6  11   3        0.96        0.46      1.77 o 
   7  11   3        0.27       -0.69      3.55 o 
   1  12   3       13.71       14.65      2.84 o 
   2  12   3        6.07        3.30      2.38 o 
   3  12   3        3.67        4.30      2.28 o 
   4  12   3        2.60        2.94      2.19 o 
   5  12   3        1.54        1.12      1.99 o 
  -5 -11   4       12.58       12.05      2.75 o 
  -4 -11   4       11.03        8.99      2.67 o 
  -3 -11   4        0.75        0.02      2.11 o 
  -2 -11   4        0.13        2.26      2.09 o 
  -1 -11   4        3.83        4.32      2.06 o 
  -6 -10   4        0.27        0.22      2.06 o 
  -5 -10   4       15.75       10.06      2.62 o 
  -4 -10   4       14.11        9.64      2.67 o 
  -3 -10   4        1.78        2.38      2.06 o 
  -2 -10   4        1.75        2.02      1.80 o 
  -1 -10   4        0.44       -0.80      1.63 o 
   1 -10   4        0.05       -1.43      1.99 o 
   2 -10   4        4.45        1.87      2.36 o 
  -7  -9   4        0.19        0.80      2.16 o 
  -6  -9   4        0.19       -1.58      2.11 o 
  -5  -9   4        0.84       -2.02      1.99 o 
  -4  -9   4        1.69       -1.07      1.94 o 
  -3  -9   4        0.74        2.36      1.94 o 
  -2  -9   4       32.05       35.35      3.33 o 
  -1  -9   4       24.08       21.88      4.13 o 
   0  -9   4        2.23        4.09      1.24 o 
   1  -9   4        1.37       -0.58      1.85 o 
   2  -9   4        0.02       -1.02      2.02 o 
   3  -9   4        8.80        9.57      2.82 o 
  -7  -8   4        2.81        3.50      2.26 o 
  -6  -8   4        9.03       11.56      2.62 o 
  -5  -8   4        6.84        1.75      2.02 o 
  -4  -8   4      139.68      156.16      5.44 o 
  -3  -8   4      236.87      247.12      6.29 o 
  -2  -8   4        9.63        9.51      3.53 o 
  -1  -8   4       83.59       81.75      2.85 o 
   0  -8   4       34.27       32.78      2.23 o 
   1  -8   4        2.74        1.21      1.92 o 
   2  -8   4        0.01       -2.60      2.14 o 
   3  -8   4       74.30       93.17      5.47 o 
   4  -8   4       14.83       13.02      3.26 o 
  -7  -7   4        0.60       -1.99      1.77 o 
  -6  -7   4       22.58       20.99      2.84 o 
  -5  -7   4        4.12        1.07      1.85 o 
  -4  -7   4       18.45       14.87      2.33 o 
  -3  -7   4      153.79      141.30      3.31 o 
  -2  -7   4        4.69        2.02      3.61 o 
  -1  -7   4        3.97        1.89      0.96 o 
   0  -7   4       28.12       29.98      3.78 o 
   1  -7   4       26.83       29.90      1.97 o 
   2  -7   4        2.68        1.04      1.94 o 
   3  -7   4      323.09      345.14      7.97 o 
   4  -7   4       89.48       94.75      5.73 o 
   5  -7   4       20.90       23.30      3.67 o 
  -8  -6   4        0.10       -0.41      1.99 o 
  -7  -6   4        6.84        9.30      2.33 o 
  -6  -6   4       27.11       23.22      2.92 o 
  -5  -6   4        0.44       -0.90      1.60 o 
  -4  -6   4       41.11       38.65      3.18 o 
  -3  -6   4       39.62       30.93      2.94 o 
  -2  -6   4       20.10       21.37      1.57 o 
  -1  -6   4       56.23       45.07      2.02 o 
   0  -6   4        0.01        0.92      0.78 o 
   1  -6   4        1.18       -0.04      0.81 o 
   2  -6   4       40.42       36.03      3.74 o 
   3  -6   4       42.38       39.19      4.15 o 
   4  -6   4        9.96       12.49      3.16 o 
   5  -6   4        0.00       -0.61      2.45 o 
   6  -6   4        0.69        0.41      2.33 o 
  -8  -5   4        0.09       -0.61      1.92 o 
  -7  -5   4        7.12        8.79      2.31 o 
  -6  -5   4        6.64        5.76      2.14 o 
  -5  -5   4        1.50       -0.41      1.60 o 
  -4  -5   4       30.06       31.22      2.92 o 
  -3  -5   4      295.74      300.66      5.81 o 
  -2  -5   4      318.25      328.04      5.68 o 
  -1  -5   4       53.51       47.53      1.94 o 
   0  -5   4       74.15       67.11      3.01 o 
   1  -5   4       35.20       27.02      2.68 o 
   2  -5   4      147.76      137.79      4.69 o 
   3  -5   4        5.45        6.19      1.87 o 
   4  -5   4      511.42      580.79      9.55 o 
   5  -5   4       72.61       91.15      5.30 o 
   6  -5   4        4.26        6.71      2.58 o 
  -8  -4   4        0.03       -0.51      1.94 o 
  -7  -4   4        1.74        2.89      1.94 o 
  -6  -4   4       17.82       17.01      2.41 o 
  -5  -4   4      101.94      108.06      4.42 o 
  -4  -4   4      161.22      164.06      4.64 o 
  -3  -4   4       10.17        8.99      1.60 o 
  -2  -4   4       35.08       22.28      2.14 o 
  -1  -4   4      155.55      157.15      9.23 o 
   0  -4   4      542.22      565.15      9.30 o 
   1  -4   4      123.49      105.60      6.12 o 
   2  -4   4       19.26       13.43      1.18 o 
   3  -4   4        0.17        1.24      1.38 o 
   4  -4   4      487.18      508.54      8.38 o 
   5  -4   4      149.14      167.17      6.00 o 
   6  -4   4      102.82      127.18      5.78 o 
   7  -4   4        0.53       -2.82      2.26 o 
  -7  -3   4        5.77        3.62      1.94 o 
  -6  -3   4        3.18        2.53      1.80 o 
  -5  -3   4       58.21       47.66      3.35 o 
  -4  -3   4       96.08      106.31      3.89 o 
  -3  -3   4       90.92       74.85      3.06 o 
  -2  -3   4        2.03        1.43      0.90 o 
  -1  -3   4      158.18      191.24      3.62 o 
   0  -3   4        3.47        3.01      0.61 o 
   1  -3   4       25.76       22.56      1.19 o 
   2  -3   4     1060.98     1098.06     53.96 o 
   3  -3   4       37.55       35.88      3.38 o 
   4  -3   4       67.10       73.49      3.94 o 
   5  -3   4        0.61        1.41      1.82 o 
   6  -3   4        1.40        2.41      2.21 o 
   7  -3   4        2.09        2.26      2.36 o 
  -8  -2   4        0.22        0.56      2.26 o 
  -7  -2   4       19.56       22.79      2.01 o 
  -6  -2   4        3.35        3.19      1.29 o 
  -5  -2   4       91.36       99.77      4.03 o 
  -4  -2   4       61.17       57.84      3.06 o 
  -3  -2   4       54.66       55.10      2.75 o 
  -2  -2   4       11.82       15.72      1.68 o 
  -1  -2   4       20.86       15.18      1.46 o 
   0  -2   4       41.12       51.16      1.82 o 
   1  -2   4      135.02      145.90      1.96 o 
   2  -2   4       97.37      108.73      6.85 o 
   3  -2   4        5.52        1.94      1.07 o 
   4  -2   4      112.68      106.41      3.98 o 
   5  -2   4       27.69       21.69      2.41 o 
   6  -2   4       19.27       17.33      6.80 o 
   7  -2   4        3.91        3.07      1.87 o 
   8  -2   4       16.50       20.77      3.43 o 
  -8  -1   4        5.82        6.34      2.62 o 
  -7  -1   4        0.00        0.12      2.26 o 
  -6  -1   4       14.48       14.94      1.66 o 
  -5  -1   4        0.32        0.23      1.26 o 
  -4  -1   4       50.97       55.87      6.06 o 
  -3  -1   4      177.68      162.43      3.86 o 
  -2  -1   4        7.79        9.30      1.24 o 
  -1  -1   4       13.63       11.44      1.26 o 
   0  -1   4       12.76       12.51      1.24 o 
   1  -1   4     2796.39     2599.28     43.34 o 
   2  -1   4        0.37        0.64      0.37 o 
   3  -1   4      731.47      796.13      7.51 o 
   4  -1   4       45.42       39.84      2.84 o 
   5  -1   4       47.26       50.02      3.43 o 
   6  -1   4       75.74       77.63      3.29 o 
   7  -1   4       58.66       74.69      3.51 o 
   8  -1   4        0.71        0.70      2.31 o 
  -7   0   4       43.39       47.01      4.69 o 
  -6   0   4        4.19        3.26      1.42 o 
  -5   0   4        0.34       -0.69      1.34 o 
  -4   0   4       31.67       32.58      4.01 o 
  -3   0   4        6.78        6.18      0.90 o 
  -2   0   4       83.10       88.72      2.72 o 
  -1   0   4        0.73       -0.24      0.51 o 
   0   0   4      620.15      658.99      5.30 o 
   1   0   4       17.86       16.37      1.00 o 
   2   0   4      101.94       81.17      5.53 o 
   3   0   4     1344.06     1382.97      8.84 o 
   4   0   4       67.63       55.20      2.62 o 
   5   0   4       87.48       90.47      2.73 o 
   6   0   4        2.11        2.31      1.10 o 
   7   0   4        1.13        0.67      1.23 o 
   8   0   4        0.65        2.32      1.42 o 
  -7   1   4        8.40        5.27      2.53 o 
  -6   1   4        7.52        6.02      1.72 o 
  -5   1   4       42.54       43.54      2.92 o 
  -4   1   4       11.27        9.72      2.34 o 
  -3   1   4      274.82      274.07      4.17 o 
  -2   1   4       58.60       50.29      2.67 o 
  -1   1   4       10.29        8.38      1.00 o 
   0   1   4      484.59      634.68      5.49 o 
   1   1   4     1086.56     1095.26      6.41 o 
   2   1   4     2267.39     2303.12    173.76 o 
   3   1   4      327.51      283.97     26.82 o 
   4   1   4       35.05       22.23      1.84 o 
   5   1   4       99.47      120.87      2.84 o 
   6   1   4        2.73        3.74      1.07 o 
   7   1   4        4.18        2.96      2.41 o 
   8   1   4        2.61        2.16      1.41 o 
  -7   2   4        2.25        3.06      2.48 o 
  -6   2   4       26.96       20.46      3.06 o 
  -5   2   4       16.77       13.78      1.62 o 
  -4   2   4        0.64       -0.43      0.90 o 
  -3   2   4        3.49        2.85      0.87 o 
  -2   2   4       55.83       46.32      3.26 o 
  -1   2   4       27.12       28.14      1.31 o 
   0   2   4      153.80      181.40      3.28 o 
   1   2   4       23.65       18.70      1.04 o 
   2   2   4        3.54        3.14      1.33 o 
   3   2   4        0.72        1.51      0.52 o 
   4   2   4       48.31       50.66      4.07 o 
   5   2   4      247.39      268.67      6.09 o 
   6   2   4       50.99       52.02      2.50 o 
   7   2   4        2.44        3.04      1.18 o 
   8   2   4        6.93        6.95      2.04 o 
   9   2   4        0.75       -2.81      1.87 o 
  -6   3   4       45.56       49.85      4.81 o 
  -5   3   4       12.06        8.24      1.50 o 
  -4   3   4        1.47        1.63      1.10 o 
  -3   3   4       56.23       53.79      3.56 o 
  -2   3   4      180.58      202.69      3.19 o 
  -1   3   4      216.71      215.87      2.88 o 
   0   3   4        2.48        0.61      0.84 o 
   1   3   4      688.31      995.40     38.41 o 
   2   3   4       25.85       19.53      6.47 o 
   3   3   4      242.52      211.98     67.17 o 
   4   3   4      399.52      395.01     22.02 o 
   5   3   4        3.99        4.39      0.61 o 
   6   3   4        5.92        4.54      1.53 o 
   7   3   4       17.20       16.98      2.26 o 
   8   3   4        0.02       -1.51      1.70 o 
   9   3   4        5.52        0.39      2.04 o 
  -6   4   4        1.37        1.63      2.28 o 
  -5   4   4        4.79        5.22      2.48 o 
  -4   4   4       41.65       38.86      2.45 o 
  -3   4   4        0.05       -0.25      1.59 o 
  -2   4   4       10.89        9.34      1.12 o 
  -1   4   4       17.64       20.40      1.44 o 
   0   4   4       30.43       27.44      1.90 o 
   1   4   4      181.35      226.91      2.74 o 
   2   4   4     1420.99     2112.63    256.19 o 
   3   4   4      122.13      123.40     14.83 o 
   4   4   4       72.24       34.32     19.16 o 
   5   4   4        0.00       -0.10      0.65 o 
   6   4   4       12.39       10.42      1.65 o 
   7   4   4        0.47        0.29      1.58 o 
   8   4   4        0.20        3.45      1.99 o 
   9   4   4        0.68       -0.87      1.97 o 
  -6   5   4        4.14        4.35      2.45 o 
  -5   5   4        1.89       -0.27      2.09 o 
  -4   5   4       12.52        9.62      1.52 o 
  -3   5   4        3.04        2.91      1.14 o 
  -2   5   4       19.47       19.67      1.65 o 
  -1   5   4       14.09       15.29      1.70 o 
   0   5   4       10.07       11.20      1.00 o 
   1   5   4      326.56      453.02     22.50 o 
   2   5   4      211.80      354.98     41.77 o 
   3   5   4      100.74      125.63     14.04 o 
   4   5   4       29.93       24.49      1.77 o 
   5   5   4       28.70       10.10      9.67 o 
   6   5   4      114.52      126.76      4.21 o 
   7   5   4       13.89       11.83      2.16 o 
   8   5   4        3.66       -0.53      2.06 o 
   9   5   4        5.30        6.15      2.28 o 
  -5   6   4        7.27        8.99      2.70 o 
  -4   6   4        0.37       -0.51      1.25 o 
  -3   6   4       21.74       14.76      1.69 o 
  -2   6   4       47.20       42.27      3.96 o 
  -1   6   4       10.33        9.92      1.29 o 
   0   6   4      131.70      143.64     14.45 o 
   1   6   4       81.39      100.83      7.31 o 
   2   6   4      641.51      984.64    122.05 o 
   3   6   4        1.09        0.40      0.91 o 
   4   6   4      138.09      122.07     12.06 o 
   5   6   4      148.17      139.08      3.96 o 
   6   6   4       12.00        5.18      2.58 o 
   7   6   4        0.97       -2.66      1.77 o 
   8   6   4        4.05        0.24      2.09 o 
   9   6   4       17.24       23.64      3.26 o 
  -4   7   4       12.52        9.47      2.55 o 
  -3   7   4        0.02       -0.47      1.14 o 
  -2   7   4        3.76        4.11      1.21 o 
  -1   7   4       86.24       78.15      6.68 o 
   0   7   4       30.23       41.15      4.54 o 
   1   7   4       32.48       32.55      2.67 o 
   2   7   4        7.67       10.12      1.36 o 
   3   7   4       38.97       64.87     11.13 o 
   4   7   4       69.99       87.87      8.02 o 
   5   7   4        2.51       -0.63      2.09 o 
   6   7   4        8.97        6.38      2.61 o 
   7   7   4        0.79       -2.09      1.87 o 
   8   7   4        3.93        3.98      2.41 o 
   9   7   4        7.33        6.66      2.31 o 
  -4   8   4        0.51       -1.19      2.02 o 
  -3   8   4        0.56       -0.31      1.26 o 
  -2   8   4        1.12        1.28      1.28 o 
  -1   8   4        0.33       -0.13      1.72 o 
   0   8   4       51.34       52.69      3.60 o 
   1   8   4        0.41       -1.31      1.21 o 
   2   8   4       12.11       10.66      1.94 o 
   3   8   4      124.02      161.40     28.31 o 
   4   8   4        9.64        9.66      1.35 o 
   5   8   4        3.77       -1.16      1.80 o 
   6   8   4        1.20       -1.46      2.14 o 
   7   8   4        0.03       -0.24      1.11 o 
   8   8   4        0.05        0.92      2.11 o 
  -3   9   4        0.09       -0.87      1.94 o 
  -2   9   4        4.89        3.16      2.06 o 
  -1   9   4        0.20       -2.66      1.77 o 
   0   9   4       48.35       41.98      4.08 o 
   1   9   4       15.40       12.92      2.41 o 
   2   9   4       37.67       43.90      3.40 o 
   3   9   4        5.39        3.94      1.80 o 
   4   9   4       18.64       15.38      1.68 o 
   5   9   4        0.79       -0.32      3.24 o 
   6   9   4       23.62       19.31      2.37 o 
   7   9   4        3.01        1.93      1.38 o 
   8   9   4        0.01       -0.97      2.09 o 
  -2  10   4       12.09       11.32      2.62 o 
  -1  10   4        5.16        4.62      2.38 o 
   0  10   4       17.24       11.54      2.72 o 
   1  10   4      122.65      137.04      5.59 o 
   2  10   4        0.00        0.66      1.80 o 
   3  10   4       37.25       35.71      3.45 o 
   4  10   4        9.96        9.23      2.26 o 
   5  10   4        0.23       -1.59      1.71 o 
   6  10   4       12.41        6.67      3.58 o 
   7  10   4       56.18       73.81      3.69 o 
   0  11   4       12.35       17.35      3.01 o 
   1  11   4       21.86       22.20      3.21 o 
   2  11   4        0.20        1.02      1.94 o 
   3  11   4        3.48        6.63      2.26 o 
   4  11   4        2.12        1.65      1.97 o 
   5  11   4        0.67        0.80      1.87 o 
   6  11   4        1.21       -0.51      2.55 o 
   2  12   4        8.64        3.69      2.38 o 
   3  12   4       11.24       14.72      2.92 o 
   4  12   4        0.45       -0.17      2.02 o 
   5  12   4        0.03       -0.12      1.94 o 
  -4 -11   5        1.21        2.79      2.36 o 
  -3 -11   5        0.35        2.82      2.26 o 
  -2 -11   5        0.07        1.17      2.04 o 
  -5 -10   5       16.43       16.86      3.09 o 
  -4 -10   5       54.23       56.12      4.42 o 
  -3 -10   5       24.23       19.99      2.92 o 
  -2 -10   5        0.24        0.46      1.92 o 
  -1 -10   5        2.30        3.74      1.89 o 
   0 -10   5       17.00       16.52      2.72 o 
   1 -10   5        2.01        2.02      2.16 o 
   2 -10   5       33.33       39.82      4.81 o 
  -6  -9   5        0.12       -0.73      2.11 o 
  -5  -9   5        3.40        2.92      2.43 o 
  -4  -9   5       55.57       53.13      4.25 o 
  -3  -9   5        0.21       -0.41      1.94 o 
  -2  -9   5       15.17       15.57      2.53 o 
  -1  -9   5        4.99        3.25      1.26 o 
   0  -9   5        1.65        1.77      1.85 o 
   1  -9   5        4.73        8.48      2.36 o 
   2  -9   5       20.20       23.78      3.16 o 
   3  -9   5        3.05        6.85      2.70 o 
  -7  -8   5        2.17        2.53      2.28 o 
  -6  -8   5        0.83       -0.10      2.16 o 
  -5  -8   5        0.53       -0.68      2.11 o 
  -4  -8   5       19.98       16.20      2.70 o 
  -3  -8   5        0.82       -0.75      0.83 o 
  -2  -8   5       75.86       89.03      3.66 o 
  -1  -8   5       58.66       53.49      2.74 o 
   0  -8   5        5.46        3.10      1.21 o 
   1  -8   5       50.02       42.83      4.28 o 
   2  -8   5       27.77       37.63      4.08 o 
   3  -8   5       93.08      110.49      5.68 o 
   4  -8   5        1.80        2.11      2.45 o 
  -7  -7   5        6.27        4.30      2.33 o 
  -6  -7   5        7.03        8.65      2.50 o 
  -5  -7   5        1.63        0.12      2.09 o 
  -4  -7   5        0.65        0.90      1.80 o 
  -3  -7   5        0.06       -0.36      1.13 o 
  -2  -7   5       10.31       11.76      1.44 o 
  -1  -7   5       20.81       22.00      1.65 o 
   0  -7   5        7.49        7.87      1.25 o 
   1  -7   5        0.14       -2.41      1.60 o 
   2  -7   5       37.04       32.77      3.28 o 
   3  -7   5       78.66       93.63      5.39 o 
   4  -7   5        7.24        2.55      2.60 o 
   5  -7   5        2.44        3.23      2.48 o 
  -7  -6   5        0.40        1.02      2.06 o 
  -6  -6   5       11.86       10.30      2.53 o 
  -5  -6   5        5.10        3.09      2.02 o 
  -4  -6   5       32.44       34.45      3.23 o 
  -3  -6   5        1.58        0.78      1.46 o 
  -2  -6   5       14.01       12.44      1.36 o 
  -1  -6   5        0.45       -1.33      0.88 o 
   0  -6   5       46.78       48.42      2.81 o 
   1  -6   5      160.48      147.06      6.09 o 
   2  -6   5       58.02       62.19      4.42 o 
   3  -6   5        8.73        7.00      2.31 o 
   4  -6   5       57.02       64.94      5.10 o 
   5  -6   5       22.18       29.32      3.77 o 
   6  -6   5        0.49        0.15      2.28 o 
  -7  -5   5        0.51       -0.22      1.92 o 
  -6  -5   5        0.57       -0.56      1.85 o 
  -5  -5   5        0.31       -0.41      1.65 o 
  -4  -5   5        5.99        4.28      1.68 o 
  -3  -5   5       11.63       10.74      1.89 o 
  -2  -5   5      124.13      111.34      3.84 o 
  -1  -5   5       63.71       65.14      2.21 o 
   0  -5   5        0.08        0.96      0.81 o 
   1  -5   5       77.92       75.94      3.44 o 
   2  -5   5        9.74        5.10      2.02 o 
   3  -5   5       69.58       61.63      4.25 o 
   4  -5   5      154.75      186.38      6.22 o 
   5  -5   5       36.08       41.62      4.64 o 
   6  -5   5        0.23        2.75      2.43 o 
  -7  -4   5        3.16        1.34      2.06 o 
  -6  -4   5       22.64       23.30      2.87 o 
  -5  -4   5       44.34       53.67      3.67 o 
  -4  -4   5        4.16        1.92      1.51 o 
  -3  -4   5      133.65      147.93      4.45 o 
  -2  -4   5      128.61      110.97      3.69 o 
  -1  -4   5       16.23       20.16      2.11 o 
   0  -4   5      114.43      113.49      2.36 o 
   1  -4   5      302.97      285.20      7.24 o 
   2  -4   5      280.48      296.60      5.85 o 
   3  -4   5       34.81       41.81      3.77 o 
   4  -4   5        9.27       11.15      2.16 o 
   5  -4   5       20.56       19.70      2.82 o 
   6  -4   5        0.24        3.67      2.41 o 
   7  -4   5        0.04       -2.48      2.24 o 
  -7  -3   5        3.29        2.43      2.11 o 
  -6  -3   5        2.73        1.60      1.99 o 
  -5  -3   5        2.12        0.29      1.65 o 
  -4  -3   5       29.59       25.95      2.79 o 
  -3  -3   5        0.01       -0.39      1.09 o 
  -2  -3   5       12.95       13.87      1.63 o 
  -1  -3   5        0.80        0.66      0.87 o 
   0  -3   5       87.38      107.37      2.55 o 
   1  -3   5      804.79      798.14      5.47 o 
   2  -3   5     1387.89     1367.37     52.44 o 
   3  -3   5      307.37      335.42      6.29 o 
   4  -3   5      147.12      159.63      5.17 o 
   5  -3   5       88.17       96.62      4.66 o 
   6  -3   5       11.66       12.39      2.67 o 
   7  -3   5        4.06        8.09      2.82 o 
  -7  -2   5        8.88       14.33      2.58 o 
  -6  -2   5        0.43       -0.51      1.70 o 
  -5  -2   5        9.49        6.95      1.94 o 
  -4  -2   5        1.09       -1.24      1.24 o 
  -3  -2   5       56.21       48.08      2.87 o 
  -2  -2   5        2.43        0.46      0.97 o 
  -1  -2   5      374.53      370.29      5.10 o 
   0  -2   5        7.56        8.38      1.07 o 
   1  -2   5       51.40       55.43      1.52 o 
   2  -2   5      175.05      139.80      3.64 o 
   3  -2   5       13.79       13.48      1.68 o 
   4  -2   5        0.25        0.73      1.31 o 
   5  -2   5        5.83        4.69      1.80 o 
   6  -2   5       16.53       11.47      2.38 o 
   7  -2   5        5.64        8.40      1.65 o 
   8  -2   5        9.10       12.73      3.11 o 
  -7  -1   5        0.48        1.84      1.53 o 
  -6  -1   5       10.11       11.07      1.62 o 
  -5  -1   5       50.50       61.00      3.62 o 
  -4  -1   5       31.36       33.94      2.89 o 
  -3  -1   5       94.69       88.60      3.33 o 
  -2  -1   5      163.69      156.89      3.77 o 
  -1  -1   5       43.70       39.84      2.19 o 
   0  -1   5      243.84      283.05      4.03 o 
   1  -1   5      131.78      108.75      2.65 o 
   2  -1   5      743.71      773.50     52.47 o 
   3  -1   5        6.50        5.61      1.21 o 
   4  -1   5      211.60      223.02      5.00 o 
   5  -1   5       22.01       19.87      2.24 o 
   6  -1   5        0.05       -1.11      1.13 o 
   7  -1   5        0.84        2.63      1.36 o 
   8  -1   5        8.33        8.51      1.76 o 
  -7   0   5       10.23       11.88      3.01 o 
  -6   0   5        0.89        0.74      1.26 o 
  -5   0   5        2.05        0.54      1.12 o 
  -4   0   5       14.88       13.12      1.70 o 
  -3   0   5       21.22       22.76      2.28 o 
  -2   0   5       20.30       24.95      1.99 o 
  -1   0   5      257.63      246.17      4.18 o 
   0   0   5       48.92       51.72      2.09 o 
   1   0   5     1350.15     1339.80      7.60 o 
   2   0   5       55.40       55.80      2.38 o 
   3   0   5      382.41      368.65     42.93 o 
   4   0   5       33.87       34.91      2.67 o 
   5   0   5       22.01       21.23      2.11 o 
   6   0   5       18.07       15.73      1.52 o 
   7   0   5        1.83        1.38      1.29 o 
   8   0   5       26.70       42.62      5.11 o 
  -7   1   5        0.35       -2.36      2.04 o 
  -6   1   5        4.26        6.27      3.33 o 
  -5   1   5       27.36       29.96      2.32 o 
  -4   1   5        0.42        0.93      0.92 o 
  -3   1   5        0.59       -0.27      0.86 o 
  -2   1   5       30.53       24.08      2.31 o 
  -1   1   5        8.96       10.88      1.29 o 
   0   1   5      329.44      342.93      4.64 o 
   1   1   5      119.34      147.63      2.92 o 
   2   1   5        3.60        2.42      0.51 o 
   3   1   5      539.60      527.20     39.15 o 
   4   1   5       39.45       48.90      5.13 o 
   5   1   5        2.68        2.39      0.88 o 
   6   1   5       38.70       40.54      2.60 o 
   7   1   5       25.54       23.43      1.87 o 
   8   1   5        2.13        3.86      2.02 o 
   9   1   5        0.13        3.01      2.24 o 
  -7   2   5        8.31        7.46      2.72 o 
  -6   2   5        0.45        4.98      2.70 o 
  -5   2   5        1.00        0.10      1.22 o 
  -4   2   5       30.21       29.39      2.18 o 
  -3   2   5        1.28        1.04      0.94 o 
  -2   2   5       55.89       57.00      2.09 o 
  -1   2   5      213.40      227.37      4.32 o 
   0   2   5       48.33       57.41      2.31 o 
   1   2   5      322.31      431.34      5.08 o 
   2   2   5      589.29      732.77      6.61 o 
   3   2   5       71.30       74.25      4.99 o 
   4   2   5       15.05       11.20      0.76 o 
   5   2   5       63.29       56.14      2.33 o 
   6   2   5       66.58       76.09      3.78 o 
   7   2   5        1.55        0.51      1.72 o 
   8   2   5        1.02        0.10      1.89 o 
   9   2   5        0.31       -2.95      1.97 o 
  -6   3   5        0.28       -2.53      2.16 o 
  -5   3   5        8.10        8.93      1.56 o 
  -4   3   5        7.06        6.18      1.41 o 
  -3   3   5        0.05        0.02      0.88 o 
  -2   3   5        0.92        0.91      0.79 o 
  -1   3   5        3.89        6.06      0.85 o 
   0   3   5       16.34       21.93      2.03 o 
   1   3   5     2653.48     4005.57    295.95 o 
   2   3   5      118.68      126.59     19.34 o 
   3   3   5       28.17       41.61      5.15 o 
   4   3   5       83.66       76.68      7.15 o 
   5   3   5       20.03       16.57      1.72 o 
   6   3   5        0.80       -1.04      1.31 o 
   7   3   5       10.92        6.80      2.02 o 
   8   3   5        5.57        2.28      2.04 o 
   9   3   5        2.43        1.14      2.09 o 
  -6   4   5        6.78        5.95      2.50 o 
  -5   4   5        0.47       -0.82      2.00 o 
  -4   4   5        3.07        1.53      1.27 o 
  -3   4   5        6.57        3.93      2.22 o 
  -2   4   5      312.82      305.08      4.36 o 
  -1   4   5       29.38       25.78      3.63 o 
   0   4   5       25.70       32.82      2.26 o 
   1   4   5      792.43     1184.55     60.07 o 
   2   4   5        2.65        2.57      0.60 o 
   3   4   5      108.01      122.01     21.54 o 
   4   4   5        8.20        8.00      0.90 o 
   5   4   5       22.06       23.19      1.81 o 
   6   4   5       17.86       14.33      1.89 o 
   7   4   5       12.03        8.99      2.16 o 
   8   4   5       70.24       82.48      6.02 o 
   9   4   5        1.14       -2.45      1.92 o 
  -5   5   5        1.53        0.58      2.11 o 
  -4   5   5       11.35        8.09      1.55 o 
  -3   5   5        0.85        1.18      1.11 o 
  -2   5   5      180.94      192.66      7.60 o 
  -1   5   5      910.22      976.21     44.09 o 
   0   5   5      197.44      213.34      3.43 o 
   1   5   5       78.69      133.92     19.08 o 
   2   5   5       27.65       46.94      5.83 o 
   3   5   5      115.82      115.51     17.88 o 
   4   5   5        4.44        3.99      1.03 o 
   5   5   5        0.05       -0.25      1.09 o 
   6   5   5        8.33        8.77      1.72 o 
   7   5   5       74.83       73.51      5.59 o 
   8   5   5        5.97        1.21      2.14 o 
   9   5   5        6.38        6.00      2.26 o 
  -5   6   5        0.77       -0.78      2.21 o 
  -4   6   5        0.00        0.59      1.33 o 
  -3   6   5        3.05        3.50      1.39 o 
  -2   6   5        4.58        4.05      1.26 o 
  -1   6   5       26.56       24.48      3.15 o 
   0   6   5      126.37      128.18      4.63 o 
   1   6   5       20.11       25.25      1.87 o 
   2   6   5       38.71       63.08      8.30 o 
   3   6   5        0.37       -0.24      0.70 o 
   4   6   5        0.02       -1.14      0.89 o 
   5   6   5       12.04       11.01      4.14 o 
   6   6   5      200.37      164.39     29.18 o 
   7   6   5       31.80       25.87      2.92 o 
   8   6   5       33.23       26.84      3.18 o 
   9   6   5        6.30        7.39      2.36 o 
  -4   7   5        0.52        2.58      2.11 o 
  -3   7   5        0.57       -0.26      1.27 o 
  -2   7   5       39.18       41.32      2.65 o 
  -1   7   5      273.43      259.76      9.34 o 
   0   7   5      346.03      352.38      6.88 o 
   1   7   5       28.71       28.74      2.67 o 
   2   7   5        5.07        3.47      0.96 o 
   3   7   5        2.15        2.33      0.94 o 
   4   7   5        1.73       -1.17      0.86 o 
   5   7   5        4.12        2.02      1.36 o 
   6   7   5        7.06        9.09      1.39 o 
   7   7   5        1.86       -2.95      1.97 o 
   8   7   5        0.08       -1.36      1.99 o 
   9   7   5        2.45        4.83      2.24 o 
  -3   8   5        0.02       -1.65      1.31 o 
  -2   8   5        3.12        3.37      1.41 o 
  -1   8   5       82.85       59.08      4.35 o 
   0   8   5      525.39      557.32      9.13 o 
   1   8   5        3.49        1.92      1.63 o 
   2   8   5       36.80       44.72      3.28 o 
   3   8   5       33.63       38.79      5.85 o 
   4   8   5       30.52       32.84      2.40 o 
   5   8   5        5.43        2.03      1.23 o 
   6   8   5       61.28       62.16      4.23 o 
   7   8   5       11.63       10.13      2.48 o 
   8   8   5        4.07        3.43      2.28 o 
  -2   9   5        3.64        1.70      2.11 o 
  -1   9   5        0.92       -2.88      1.92 o 
   0   9   5        0.02       -2.81      1.87 o 
   1   9   5       26.95       25.07      3.04 o 
   2   9   5        1.33        2.21      1.70 o 
   3   9   5       62.44       83.93     12.34 o 
   4   9   5        7.60        6.91      1.43 o 
   5   9   5        9.88        8.65      2.14 o 
   6   9   5        5.66        3.89      2.28 o 
   7   9   5        1.50        3.21      1.43 o 
   8   9   5        1.03        1.38      2.19 o 
  -1  10   5        3.83        1.12      2.26 o 
   0  10   5       20.22       18.20      3.04 o 
   1  10   5        2.69        2.14      2.11 o 
   2  10   5       14.03       12.90      2.58 o 
   3  10   5        6.03        9.98      2.36 o 
   4  10   5        1.27        1.26      1.93 o 
   5  10   5        1.53        0.81      1.41 o 
   6  10   5       14.91       13.39      2.37 o 
   7  10   5       41.67       36.12      6.02 o 
   0  11   5        0.93        0.73      2.16 o 
   1  11   5       13.69       11.90      2.84 o 
   2  11   5       16.11       15.06      2.84 o 
   3  11   5        0.47        1.36      2.02 o 
   4  11   5        1.15        1.17      1.92 o 
   5  11   5        0.26       -1.16      1.39 o 
   6  11   5        0.15        0.73      1.55 o 
   3  12   5        0.21       -1.04      1.92 o 
   4  12   5        0.19        0.92      2.04 o 
  -2 -11   6        0.11        2.31      2.06 o 
  -4 -10   6       29.06       33.79      3.98 o 
  -3 -10   6        4.82        6.83      2.48 o 
  -2 -10   6        0.41        1.68      2.11 o 
  -1 -10   6        0.94        4.47      1.99 o 
   0 -10   6        1.77        2.24      2.14 o 
   1 -10   6       19.88       18.00      3.04 o 
  -5  -9   6        0.79       -0.73      2.24 o 
  -4  -9   6        0.21        1.53      2.21 o 
  -3  -9   6        0.44       -0.75      2.09 o 
  -2  -9   6        0.04       -1.70      1.20 o 
  -1  -9   6        3.89        4.04      2.00 o 
   0  -9   6        0.57        0.10      1.82 o 
   1  -9   6        0.05        0.10      2.02 o 
   2  -9   6       31.78       44.82      4.47 o 
   3  -9   6       54.61       68.00      5.30 o 
  -6  -8   6        1.62        1.51      2.26 o 
  -5  -8   6       22.21       16.71      3.04 o 
  -4  -8   6        8.61        6.63      2.36 o 
  -3  -8   6        6.15        5.63      1.46 o 
  -2  -8   6        2.87        0.28      1.26 o 
  -1  -8   6       43.80       56.68      2.82 o 
   0  -8   6       56.17       60.72      2.82 o 
   1  -8   6        5.71        6.71      2.24 o 
   2  -8   6        3.52        3.47      2.16 o 
   3  -8   6        6.85        9.79      2.84 o 
   4  -8   6       12.52       18.66      3.40 o 
  -6  -7   6        3.66        3.40      2.36 o 
  -5  -7   6        0.12       -1.94      2.09 o 
  -4  -7   6        8.01        4.57      2.21 o 
  -3  -7   6       24.84       22.87      1.92 o 
  -2  -7   6      130.19      132.01      7.66 o 
  -1  -7   6       37.20       38.15      3.56 o 
   0  -7   6       89.15       80.97      2.96 o 
   1  -7   6       31.05       37.92      4.30 o 
   2  -7   6        8.80        8.33      2.50 o 
   3  -7   6      101.51      133.98      6.05 o 
   4  -7   6       55.82       59.86      5.15 o 
   5  -7   6        6.17        6.12      2.72 o 
  -7  -6   6        3.61        0.85      2.19 o 
  -6  -6   6       14.60       11.35      2.65 o 
  -5  -6   6        2.91        1.53      2.16 o 
  -4  -6   6        2.79        1.72      1.85 o 
  -3  -6   6       29.14       30.17      3.13 o 
  -2  -6   6       58.11       49.41      2.46 o 
  -1  -6   6        4.71        5.12      1.18 o 
   0  -6   6      104.72      101.88      4.35 o 
   1  -6   6       30.26       37.75      3.86 o 
   2  -6   6       24.60       15.96      2.70 o 
   3  -6   6       58.72       69.04      4.98 o 
   4  -6   6       13.56       16.11      3.01 o 
   5  -6   6        3.99        2.21      2.45 o 
  -7  -5   6        1.34       -0.07      2.02 o 
  -6  -5   6        0.32       -1.85      1.94 o 
  -5  -5   6        6.43        4.03      2.41 o 
  -4  -5   6        0.72       -2.48      1.65 o 
  -3  -5   6       29.39       37.15      3.09 o 
  -2  -5   6       15.73       14.02      2.04 o 
  -1  -5   6       45.86       42.89      2.26 o 
   0  -5   6       13.58       10.69      1.27 o 
   1  -5   6      153.55      159.66      6.85 o 
   2  -5   6       24.84       14.99      2.58 o 
   3  -5   6       53.07       50.99      4.35 o 
   4  -5   6        1.32        4.93      2.26 o 
   5  -5   6        4.68        8.31      2.58 o 
   6  -5   6        5.24        7.75      2.87 o 
  -7  -4   6        0.39        0.36      2.14 o 
  -6  -4   6        2.46        0.80      2.04 o 
  -5  -4   6       19.34       16.67      2.72 o 
  -4  -4   6       13.61       13.80      2.31 o 
  -3  -4   6       10.61        9.50      1.89 o 
  -2  -4   6       39.08       51.67      3.01 o 
  -1  -4   6        0.11       -1.02      1.14 o 
   0  -4   6       60.94       70.08      2.18 o 
   1  -4   6       25.30       26.79      1.75 o 
   2  -4   6       90.82       90.71      4.06 o 
   3  -4   6        4.35        1.87      1.51 o 
   4  -4   6       48.71       54.83      4.37 o 
   5  -4   6        0.00       -0.39      2.02 o 
   6  -4   6        9.82       11.30      2.92 o 
   7  -4   6        0.77        1.12      2.38 o 
  -7  -3   6        0.36       -0.15      2.02 o 
  -6  -3   6        5.52        8.41      2.28 o 
  -5  -3   6        0.13       -2.44      1.63 o 
  -4  -3   6       12.54       10.88      2.09 o 
  -3  -3   6       55.73       61.54      3.45 o 
  -2  -3   6       29.42       31.63      2.50 o 
  -1  -3   6        1.67        0.36      1.09 o 
   0  -3   6        0.72        0.05      0.87 o 
   1  -3   6        0.73       -0.71      0.74 o 
   2  -3   6       25.91       22.74      4.09 o 
   3  -3   6       11.92       10.45      1.85 o 
   4  -3   6       16.64       16.69      2.28 o 
   5  -3   6        5.39        4.57      2.02 o 
   6  -3   6        0.22       -1.89      2.02 o 
   7  -3   6        0.15       -0.29      2.38 o 
  -7  -2   6        0.55       -2.04      1.92 o 
  -6  -2   6        0.96        2.09      1.97 o 
  -5  -2   6        0.76       -0.02      1.68 o 
  -4  -2   6        2.01       -2.24      1.51 o 
  -3  -2   6        6.57        2.50      1.46 o 
  -2  -2   6       42.30       46.30      2.67 o 
  -1  -2   6      320.98      376.43      5.64 o 
   0  -2   6        0.67        0.75      0.85 o 
   1  -2   6      579.91      567.95     14.25 o 
   2  -2   6       84.64       87.24      4.03 o 
   3  -2   6       50.07       47.35      3.21 o 
   4  -2   6        3.38        3.28      1.51 o 
   5  -2   6       17.09       13.90      2.24 o 
   6  -2   6        3.73        2.14      2.14 o 
   7  -2   6        0.99       -1.52      1.39 o 
   8  -2   6        1.84        0.95      1.61 o 
  -7  -1   6        0.21       -0.15      1.97 o 
  -6  -1   6        2.49        3.69      1.89 o 
  -5  -1   6        2.40        2.62      1.77 o 
  -4  -1   6       90.33       80.24      3.91 o 
  -3  -1   6       69.79       63.19      3.26 o 
  -2  -1   6       26.37       19.41      2.21 o 
  -1  -1   6        0.08       -1.28      0.85 o 
   0  -1   6      422.70      478.05      5.73 o 
   1  -1   6      305.95      321.24      9.55 o 
   2  -1   6       44.99       41.53      4.24 o 
   3  -1   6      125.15      106.84      3.55 o 
   4  -1   6       77.13       85.66      3.84 o 
   5  -1   6      127.74      123.41      4.64 o 
   6  -1   6       12.69        9.43      2.21 o 
   7  -1   6        9.04        7.22      1.58 o 
   8  -1   6        0.02        0.11      1.55 o 
  -7   0   6        0.25        1.07      2.33 o 
  -6   0   6        0.11       -0.28      1.41 o 
  -5   0   6       11.07       13.53      2.28 o 
  -4   0   6       74.89       70.28      3.69 o 
  -3   0   6       21.74       23.05      2.58 o 
  -2   0   6        3.44        2.79      1.24 o 
  -1   0   6       67.66       62.24      2.70 o 
   0   0   6       87.03       99.82      3.09 o 
   1   0   6       60.43       65.35      2.31 o 
   2   0   6        3.97        4.81      0.66 o 
   3   0   6       10.59        7.00      1.21 o 
   4   0   6       32.57       25.68      2.65 o 
   5   0   6       19.74       15.11      1.92 o 
   6   0   6       11.98        9.24      1.74 o 
   7   0   6        4.71        4.29      1.51 o 
   8   0   6       34.04       56.05      4.00 o 
  -6   1   6        0.12       -2.23      1.97 o 
  -5   1   6        9.94        6.21      1.50 o 
  -4   1   6       30.90       32.07      2.40 o 
  -3   1   6        2.41        0.63      1.36 o 
  -2   1   6      297.04      317.42      5.81 o 
  -1   1   6       74.52       71.79      2.87 o 
   0   1   6     2519.20     3067.12     14.53 o 
   1   1   6       76.40       68.39      2.43 o 
   2   1   6       85.41      105.94      2.00 o 
   3   1   6        0.28        0.40      0.51 o 
   4   1   6       11.41       13.85      1.60 o 
   5   1   6        4.82        4.06      1.00 o 
   6   1   6       99.29       97.42      8.25 o 
   7   1   6        0.23       -2.66      1.79 o 
   8   1   6       25.41       31.92      3.33 o 
  -6   2   6        6.79        5.17      1.58 o 
  -5   2   6        5.65        4.15      1.45 o 
  -4   2   6        2.41       -0.11      1.12 o 
  -3   2   6      284.57      289.76      4.41 o 
  -2   2   6      125.40      116.42      3.91 o 
  -1   2   6       21.64       19.63      2.06 o 
   0   2   6        6.07        7.36      1.26 o 
   1   2   6        0.31        0.83      0.80 o 
   2   2   6        1.18        0.66      0.61 o 
   3   2   6      561.42      557.52     20.20 o 
   4   2   6       43.33       39.11      3.72 o 
   5   2   6        1.09        0.52      0.88 o 
   6   2   6       28.03       23.18      2.62 o 
   7   2   6       12.65       13.14      2.45 o 
   8   2   6        5.44        5.44      2.24 o 
   9   2   6        5.74        3.94      2.31 o 
  -6   3   6        5.63        6.22      2.60 o 
  -5   3   6        1.98       -0.97      1.28 o 
  -4   3   6       14.95       12.85      1.67 o 
  -3   3   6       41.98       43.14      2.77 o 
  -2   3   6      167.62      161.82      7.83 o 
  -1   3   6       79.94       68.27      3.09 o 
   0   3   6       74.04       89.43      4.09 o 
   1   3   6       11.71       21.36      1.82 o 
   2   3   6       89.94      134.08     22.03 o 
   3   3   6        5.54        6.04      0.87 o 
   4   3   6       23.74       26.43      1.31 o 
   5   3   6        0.60        1.94      1.24 o 
   6   3   6       11.36       10.69      1.82 o 
   7   3   6       12.29       10.23      2.33 o 
   8   3   6        2.64        0.00      2.02 o 
   9   3   6        0.18       -1.12      2.02 o 
  -5   4   6        0.85        0.03      1.31 o 
  -4   4   6       15.47       12.64      2.60 o 
  -3   4   6       44.84       39.84      2.52 o 
  -2   4   6      112.90      110.44      6.01 o 
  -1   4   6       67.40       60.49      5.82 o 
   0   4   6      291.08      318.39      5.73 o 
   1   4   6        8.29        9.77      0.86 o 
   2   4   6       14.04       11.60      0.95 o 
   3   4   6       85.61       89.40     17.37 o 
   4   4   6       87.18       62.75      3.17 o 
   5   4   6       18.99       18.02      1.42 o 
   6   4   6        0.04       -1.02      1.51 o 
   7   4   6       40.21       31.29      3.06 o 
   8   4   6       37.98       32.75      3.33 o 
   9   4   6        2.95        3.18      2.16 o 
  -5   5   6        1.27        2.16      2.24 o 
  -4   5   6        0.72       -1.91      1.28 o 
  -3   5   6        6.80        4.56      1.45 o 
  -2   5   6      450.63      471.83     30.99 o 
  -1   5   6      317.12      330.82     11.79 o 
   0   5   6      489.93      535.10      7.80 o 
   1   5   6      119.38      136.65      4.06 o 
   2   5   6       59.90       85.90     12.26 o 
   3   5   6        9.96       11.84      1.09 o 
   4   5   6       71.05       71.09      8.81 o 
   5   5   6      170.85      154.77     17.36 o 
   6   5   6       66.71       63.53      4.98 o 
   7   5   6        0.83        1.17      1.94 o 
   8   5   6        1.71        0.58      2.06 o 
   9   5   6        0.03       -0.95      1.89 o 
  -4   6   6        3.38        4.54      1.66 o 
  -3   6   6        9.73        7.35      1.54 o 
  -2   6   6        9.20        7.86      1.48 o 
  -1   6   6        0.02       -1.59      1.19 o 
   0   6   6      178.92      177.06      3.50 o 
   1   6   6       32.34       36.90      2.82 o 
   2   6   6       26.62       34.96      2.06 o 
   3   6   6       61.68       75.58     15.03 o 
   4   6   6       23.56       24.43      1.65 o 
   5   6   6      210.13      173.20     17.14 o 
   6   6   6        8.77       10.40      2.19 o 
   7   6   6       56.19       55.97      5.47 o 
   8   6   6        1.27        1.21      2.11 o 
   9   6   6        3.05        3.30      2.14 o 
  -4   7   6        3.22        4.58      1.66 o 
  -3   7   6        2.50        1.66      1.43 o 
  -2   7   6       15.38       15.14      1.76 o 
  -1   7   6       61.64       64.87      8.24 o 
   0   7   6       24.28       22.23      2.72 o 
   1   7   6        2.50        3.81      1.53 o 
   2   7   6       51.26       64.74      3.45 o 
   3   7   6        6.91        7.06      1.10 o 
   4   7   6      105.10      111.12      7.26 o 
   5   7   6       58.58       49.64      7.94 o 
   6   7   6      320.01      322.39     42.68 o 
   7   7   6        2.85        1.53      2.14 o 
   8   7   6        0.00       -0.27      2.02 o 
  -3   8   6       24.84       29.22      3.09 o 
  -2   8   6        2.34        0.97      1.42 o 
  -1   8   6        6.26        5.81      2.24 o 
   0   8   6       59.96       67.05      4.30 o 
   1   8   6       18.80       18.95      2.58 o 
   2   8   6       30.74       33.26      3.16 o 
   3   8   6       40.60       45.69      4.80 o 
   4   8   6        9.12       11.09      1.44 o 
   5   8   6       58.16       46.77      5.75 o 
   6   8   6      212.87      235.86     34.04 o 
   7   8   6       34.54       47.57      5.51 o 
   8   8   6        1.68       -0.95      2.09 o 
  -2   9   6        7.35        6.36      2.48 o 
  -1   9   6       54.40       52.94      4.35 o 
   0   9   6        1.09       -1.92      1.89 o 
   1   9   6        2.58        2.96      2.02 o 
   2   9   6        0.02       -0.87      1.75 o 
   3   9   6        0.04       -1.80      1.70 o 
   4   9   6       47.17       63.52     10.45 o 
   5   9   6        8.22        4.67      1.41 o 
   6   9   6        2.94        3.87      1.52 o 
   7   9   6       19.72       27.38      4.21 o 
   8   9   6        4.12        5.83      2.45 o 
  -1  10   6       11.17       12.56      2.82 o 
   0  10   6        0.43       -2.11      2.04 o 
   1  10   6        4.29        5.78      2.33 o 
   2  10   6       27.34       32.65      3.60 o 
   3  10   6       27.69       28.28      3.40 o 
   4  10   6        6.02        8.82      2.21 o 
   5  10   6        0.00       -1.30      1.29 o 
   6  10   6        5.60        3.26      1.62 o 
   7  10   6       30.90       38.20     11.30 o 
   1  11   6        1.82        2.50      2.16 o 
   2  11   6        6.62        6.34      2.41 o 
   3  11   6        0.92        3.67      2.11 o 
   4  11   6        7.73       13.46      2.75 o 
   5  11   6        0.40        0.68      1.55 o 
   6  11   6        0.51       -0.87      2.75 o 
  -3 -10   7        1.45        1.99      2.33 o 
  -2 -10   7        7.03        6.49      2.50 o 
  -1 -10   7        0.46       -0.70      2.04 o 
   0 -10   7        1.34       -0.83      2.24 o 
  -5  -9   7        0.19        0.10      2.21 o 
  -4  -9   7        0.05       -1.38      2.19 o 
  -3  -9   7        0.04       -1.04      2.14 o 
  -2  -9   7        0.47       -0.90      1.28 o 
  -1  -9   7        1.04        1.24      1.31 o 
   0  -9   7        0.06       -0.05      1.89 o 
   1  -9   7        0.00       -2.55      2.06 o 
   2  -9   7       29.52       29.66      3.62 o 
  -5  -8   7        0.02       -2.45      2.06 o 
  -4  -8   7        6.28        6.15      2.48 o 
  -3  -8   7        2.73        1.62      1.37 o 
  -2  -8   7        3.09        1.20      1.31 o 
  -1  -8   7       33.26       38.02      2.60 o 
   0  -8   7       18.97       17.56      2.60 o 
   1  -8   7        0.02       -0.75      1.89 o 
   2  -8   7        2.97        3.23      2.28 o 
   3  -8   7       10.54       13.29      3.06 o 
  -6  -7   7        0.90        0.12      2.28 o 
  -5  -7   7        5.27        5.78      2.58 o 
  -4  -7   7        0.83        1.58      2.16 o 
  -3  -7   7        0.71       -1.28      1.97 o 
  -2  -7   7        6.92        7.37      1.54 o 
  -1  -7   7       93.99       92.52      3.26 o 
   0  -7   7        3.44        1.99      1.30 o 
   1  -7   7        8.30        4.13      2.14 o 
   2  -7   7       47.41       64.11      4.79 o 
   3  -7   7       13.38       17.59      3.11 o 
   4  -7   7        0.15       -0.46      2.36 o 
  -6  -6   7        0.46       -0.85      2.28 o 
  -5  -6   7       13.44       12.07      2.89 o 
  -4  -6   7        4.60        0.70      2.16 o 
  -3  -6   7       15.46       12.80      2.43 o 
  -2  -6   7      155.03      161.13      8.16 o 
  -1  -6   7       13.70       11.30      1.68 o 
   0  -6   7       13.44       17.05      1.68 o 
   1  -6   7       98.94      114.23      5.15 o 
   2  -6   7       18.06       15.74      2.60 o 
   3  -6   7       28.26       35.59      4.35 o 
   4  -6   7        6.02        4.54      2.50 o 
   5  -6   7        6.02        5.88      2.75 o 
  -6  -5   7        0.06       -2.95      1.97 o 
  -5  -5   7        4.66       -0.58      2.31 o 
  -4  -5   7        1.75       -2.92      1.94 o 
  -3  -5   7       15.91       14.53      2.38 o 
  -2  -5   7        1.70        1.75      1.65 o 
  -1  -5   7       50.16       40.45      6.56 o 
   0  -5   7      129.84      130.96      3.17 o 
   1  -5   7      400.34      399.80     10.02 o 
   2  -5   7       24.45       21.84      2.60 o 
   3  -5   7       11.10       13.46      2.36 o 
   4  -5   7       16.23       16.50      2.84 o 
   5  -5   7        0.60       -0.12      2.24 o 
   6  -5   7        0.36       -0.10      2.36 o 
  -7  -4   7        1.05        0.46      2.28 o 
  -6  -4   7        1.10       -0.27      2.16 o 
  -5  -4   7        4.92        1.07      2.31 o 
  -4  -4   7       32.69       36.51      3.60 o 
  -3  -4   7       16.84       16.81      2.31 o 
  -2  -4   7      230.74      247.43      5.71 o 
  -1  -4   7       14.91       15.91      2.02 o 
   0  -4   7        0.96        0.70      0.99 o 
   1  -4   7       40.49       42.86      2.05 o 
   2  -4   7        3.38        1.17      1.55 o 
   3  -4   7       40.67       39.38      3.69 o 
   4  -4   7       11.28       10.69      2.38 o 
   5  -4   7       17.89       15.52      2.94 o 
   6  -4   7       10.15       11.73      3.06 o 
  -7  -3   7        0.07       -2.04      2.04 o 
  -6  -3   7        0.16       -0.63      2.02 o 
  -5  -3   7       11.79       16.79      2.87 o 
  -4  -3   7       40.43       34.74      3.62 o 
  -3  -3   7       27.10       32.07      3.06 o 
  -2  -3   7       37.53       40.62      2.96 o 
  -1  -3   7        1.20       -0.61      1.14 o 
   0  -3   7       15.84       10.07      2.88 o 
   1  -3   7        0.88        1.09      0.84 o 
   2  -3   7        1.93        1.53      1.48 o 
   3  -3   7       87.24       85.37      4.35 o 
   4  -3   7        0.27       -2.55      1.70 o 
   5  -3   7       10.26        9.72      2.43 o 
   6  -3   7        3.38        3.84      2.31 o 
   7  -3   7        3.44        2.21      2.45 o 
  -6  -2   7        0.69       -1.24      1.87 o 
  -5  -2   7        2.00        1.43      2.04 o 
  -4  -2   7        6.84        3.45      2.11 o 
  -3  -2   7       10.40       15.72      2.19 o 
  -2  -2   7       77.07       70.84      3.47 o 
  -1  -2   7      224.64      234.29      4.91 o 
   0  -2   7       22.57       30.68      2.19 o 
   1  -2   7       30.84       32.50      1.63 o 
   2  -2   7      156.86      148.71     11.32 o 
   3  -2   7       48.61       52.55      3.47 o 
   4  -2   7        6.30        5.64      1.85 o 
   5  -2   7        4.11       -0.22      1.82 o 
   6  -2   7        2.56       -1.41      2.21 o 
   7  -2   7        0.40       -2.21      1.47 o 
  -6  -1   7        0.40       -2.16      1.68 o 
  -5  -1   7        1.85        0.73      1.85 o 
  -4  -1   7       81.57      100.19      4.54 o 
  -3  -1   7        0.18       -1.93      1.29 o 
  -2  -1   7        8.16        7.56      1.65 o 
  -1  -1   7      265.99      310.86      5.59 o 
   0  -1   7       17.61       17.03      1.80 o 
   1  -1   7      151.57      159.03      3.57 o 
   2  -1   7        0.01        0.26      1.80 o 
   3  -1   7       55.51       65.30      3.35 o 
   4  -1   7       23.80       21.96      2.33 o 
   5  -1   7       63.94       62.44      4.18 o 
   6  -1   7        0.43       -1.31      2.09 o 
   7  -1   7        0.24        0.16      1.46 o 
   8  -1   7       50.01       85.19      4.47 o 
  -6   0   7        0.85        1.46      1.82 o 
  -5   0   7        0.18        1.94      1.75 o 
  -4   0   7       11.84        8.82      2.21 o 
  -3   0   7       19.74       21.94      2.53 o 
  -2   0   7       33.15       34.55      3.13 o 
  -1   0   7        7.53        5.08      1.41 o 
   0   0   7      148.26      160.65      4.03 o 
   1   0   7       75.48       71.08      2.60 o 
   2   0   7       34.77       27.81      1.55 o 
   3   0   7       72.43       70.86     11.81 o 
   4   0   7        0.82       -0.34      1.41 o 
   5   0   7        2.48        0.19      1.63 o 
   6   0   7       47.66       58.50      3.22 o 
   7   0   7       57.41       70.17      3.65 o 
   8   0   7        0.94        5.03      1.69 o 
  -6   1   7        1.10       -0.85      1.75 o 
  -5   1   7        0.31       -2.26      1.51 o 
  -4   1   7        8.87        9.60      2.21 o 
  -3   1   7        0.67       -0.32      1.75 o 
  -2   1   7       76.97       86.17      3.94 o 
  -1   1   7      189.08      204.07      4.74 o 
   0   1   7      222.67      222.60      4.59 o 
   1   1   7       80.99       88.16      2.94 o 
   2   1   7        0.00       -0.05      0.58 o 
   3   1   7       16.16       15.09      1.46 o 
   4   1   7        9.59        9.26      1.68 o 
   5   1   7        8.02        8.22      1.23 o 
   6   1   7       15.88       22.79      1.77 o 
   7   1   7       33.47       42.97      3.64 o 
   8   1   7       38.94       68.14      5.93 o 
  -6   2   7        0.92        0.38      1.42 o 
  -5   2   7        0.64       -1.39      1.29 o 
  -4   2   7        0.76        2.48      1.92 o 
  -3   2   7      546.93      573.24      8.92 o 
  -2   2   7      476.94      483.62      7.63 o 
  -1   2   7      208.33      229.43      5.17 o 
   0   2   7        2.11        3.35      1.19 o 
   1   2   7       48.76       62.61      2.72 o 
   2   2   7        0.07       -0.05      0.80 o 
   3   2   7        1.50        1.18      0.70 o 
   4   2   7      654.10      721.76      7.41 o 
   5   2   7       60.45       45.17      2.50 o 
   6   2   7        0.04       -0.70      1.68 o 
   7   2   7      217.41      236.67      7.82 o 
   8   2   7        2.52        5.27      2.26 o 
  -5   3   7        0.53        1.64      1.38 o 
  -4   3   7        0.18       -0.86      1.28 o 
  -3   3   7      122.67      131.18      3.60 o 
  -2   3   7      174.56      177.61      5.42 o 
  -1   3   7      102.43       93.39      3.84 o 
   0   3   7       28.87       26.43      2.41 o 
   1   3   7      349.71      411.47      9.07 o 
   2   3   7       57.00       55.69     10.56 o 
   3   3   7      486.48      392.64    105.47 o 
   4   3   7      181.99      204.44     10.81 o 
   5   3   7        9.78        7.12      1.75 o 
   6   3   7       83.86       88.84      5.39 o 
   7   3   7        3.64        0.00      2.14 o 
   8   3   7       12.70        9.04      2.41 o 
   9   3   7        0.26       -2.73      1.82 o 
  -5   4   7        7.38        9.30      1.82 o 
  -4   4   7        6.87        6.75      1.60 o 
  -3   4   7       41.45       40.87      4.91 o 
  -2   4   7       39.06       32.84      4.00 o 
  -1   4   7       58.13       51.82      3.35 o 
   0   4   7        5.62        7.97      1.75 o 
   1   4   7       41.44       44.00      2.70 o 
   2   4   7       19.15       22.29      1.68 o 
   3   4   7      160.38      199.05     33.99 o 
   4   4   7       33.66       26.30      1.63 o 
   5   4   7       57.25       48.93      4.76 o 
   6   4   7       17.93       15.67      2.26 o 
   7   4   7        1.89        0.27      1.97 o 
   8   4   7       13.01       11.27      2.60 o 
   9   4   7        0.10       -0.68      1.99 o 
  -4   5   7       10.45       10.98      2.75 o 
  -3   5   7        8.75        6.54      1.57 o 
  -2   5   7       73.31       69.69      6.96 o 
  -1   5   7       78.22       82.70      4.13 o 
   0   5   7        3.61        6.66      1.72 o 
   1   5   7        8.83        6.12      1.58 o 
   2   5   7       52.60       83.19      8.37 o 
   3   5   7       43.51       58.67     10.53 o 
   4   5   7        2.27        2.68      0.97 o 
   5   5   7      633.20      664.92     68.51 o 
   6   5   7        0.27       -2.37      1.58 o 
   7   5   7       34.32       25.41      2.96 o 
   8   5   7        4.37        1.43      2.06 o 
   9   5   7        0.95        1.34      2.04 o 
  -4   6   7       53.81       81.01     10.31 o 
  -3   6   7        4.35        5.45      1.56 o 
  -2   6   7       47.62       56.06      7.99 o 
  -1   6   7      190.42      197.03     12.23 o 
   0   6   7       20.07       16.98      2.33 o 
   1   6   7       48.38       48.56      3.23 o 
   2   6   7      135.30      164.61      4.81 o 
   3   6   7        6.95        5.99      1.72 o 
   4   6   7       56.15       47.09      3.50 o 
   5   6   7       96.11      100.22      3.43 o 
   6   6   7        0.23        2.16      1.92 o 
   7   6   7       14.01       15.06      2.60 o 
   8   6   7        2.88        3.67      2.19 o 
  -3   7   7        2.17        2.19      1.50 o 
  -2   7   7       24.93       29.68      8.14 o 
  -1   7   7       18.67       17.28      1.83 o 
   0   7   7        4.20        4.13      1.92 o 
   1   7   7        0.56       -0.66      1.48 o 
   2   7   7        4.22        7.99      1.82 o 
   3   7   7       49.99       57.83      3.46 o 
   4   7   7        0.06       -2.07      1.52 o 
   5   7   7      107.95      102.53     17.11 o 
   6   7   7        0.66        0.17      1.99 o 
   7   7   7        1.07       -0.02      1.94 o 
   8   7   7        2.91        5.64      2.33 o 
  -2   8   7        0.31       -2.59      1.72 o 
  -1   8   7        5.20        4.20      2.21 o 
   0   8   7       36.12       36.83      3.64 o 
   1   8   7        5.42        4.35      2.04 o 
   2   8   7       20.65       20.21      2.67 o 
   3   8   7       30.40       32.09      3.11 o 
   4   8   7       47.68       59.84      5.42 o 
   5   8   7        0.23       -1.13      1.20 o 
   6   8   7       99.85      110.11     14.19 o 
   7   8   7       10.52        9.91      2.60 o 
   8   8   7       18.08       14.09      3.01 o 
  -1   9   7       27.30       29.32      3.52 o 
   0   9   7        4.68        1.63      2.19 o 
   1   9   7       67.86       64.50      4.35 o 
   2   9   7        7.66        9.69      2.43 o 
   3   9   7       91.51      107.89      4.91 o 
   4   9   7       11.70       16.45      2.53 o 
   5   9   7       18.80       15.46      2.68 o 
   6   9   7        1.37        0.57      1.36 o 
   7   9   7        0.67        1.43      2.38 o 
   0  10   7       19.06       12.92      2.84 o 
   1  10   7        9.53        9.47      2.60 o 
   2  10   7       18.86       20.77      3.16 o 
   3  10   7        0.15        0.34      1.87 o 
   4  10   7        0.04        2.84      1.92 o 
   5  10   7        0.61       -0.52      1.36 o 
   6  10   7       27.04       25.14      2.23 o 
   2  11   7        6.55        9.43      2.58 o 
   3  11   7       12.75       14.87      2.82 o 
   4  11   7        8.38        8.89      2.48 o 
   5  11   7       13.57       16.33      2.77 o 
  -3  -9   8        6.31        7.56      2.67 o 
  -2  -9   8        7.69       11.21      1.84 o 
  -1  -9   8        8.92        9.50      2.50 o 
   0  -9   8        8.71        9.60      2.60 o 
   1  -9   8        1.16        0.17      2.26 o 
  -4  -8   8        2.90        4.69      1.60 o 
  -3  -8   8        6.27        6.35      1.62 o 
  -2  -8   8        0.62        0.91      1.39 o 
  -1  -8   8       15.28       14.28      2.47 o 
   0  -8   8       10.46        6.95      2.31 o 
   1  -8   8        5.38        8.70      2.50 o 
   2  -8   8        7.74       10.11      2.77 o 
   3  -8   8        3.98        4.32      2.53 o 
  -5  -7   8        0.85       -2.67      2.28 o 
  -4  -7   8        0.15       -0.36      2.26 o 
  -3  -7   8       10.20        9.40      1.67 o 
  -2  -7   8       14.40       11.39      1.73 o 
  -1  -7   8        0.02       -2.05      1.42 o 
   0  -7   8       13.59       11.01      2.43 o 
   1  -7   8        0.24       -2.26      1.94 o 
   2  -7   8        3.97        5.61      2.38 o 
   3  -7   8       15.47       20.09      3.35 o 
   4  -7   8        0.24        0.34      2.31 o 
  -6  -6   8        0.25       -3.24      2.16 o 
  -5  -6   8        0.21       -3.57      2.38 o 
  -4  -6   8        8.96        7.85      2.53 o 
  -3  -6   8       57.83       51.07      4.06 o 
  -2  -6   8        6.43        8.99      1.70 o 
  -1  -6   8       43.01       45.51      2.77 o 
   0  -6   8       39.52       39.35      2.56 o 
   1  -6   8       10.22       10.91      2.45 o 
   2  -6   8        1.56        2.33      2.43 o 
   3  -6   8        1.35        1.51      2.26 o 
   4  -6   8        0.18        1.53      2.31 o 
   5  -6   8        0.61       -2.77      2.14 o 
  -6  -5   8        0.00       -1.72      2.26 o 
  -5  -5   8        3.66        2.79      2.60 o 
  -4  -5   8       18.81       20.55      3.09 o 
  -3  -5   8       44.05       54.69      4.01 o 
  -2  -5   8      167.13      169.81      5.39 o 
  -1  -5   8       12.49       15.44      1.70 o 
   0  -5   8        0.63       -0.72      1.19 o 
   1  -5   8       22.13       16.67      2.48 o 
   2  -5   8        0.48       -0.83      1.75 o 
   3  -5   8        0.70       -0.10      1.97 o 
   4  -5   8        0.11        0.05      2.14 o 
   5  -5   8        1.16        4.49      2.53 o 
  -6  -4   8        2.61       -1.17      2.31 o 
  -5  -4   8        8.46        5.44      2.89 o 
  -4  -4   8        1.70        1.68      2.43 o 
  -3  -4   8      100.97      116.20      4.88 o 
  -2  -4   8       23.54       30.39      3.16 o 
  -1  -4   8        0.94        0.95      1.53 o 
   0  -4   8      131.80      118.01      9.15 o 
   1  -4   8        3.88        2.17      1.10 o 
   2  -4   8       26.65       31.48      3.62 o 
   3  -4   8        0.74        0.24      1.77 o 
   4  -4   8        3.49        5.15      2.38 o 
   5  -4   8       11.39       12.17      2.99 o 
   6  -4   8       14.02       19.48      3.33 o 
  -6  -3   8        0.67        4.52      2.43 o 
  -5  -3   8       42.61       50.34      4.62 o 
  -4  -3   8      172.96      190.51      6.39 o 
  -3  -3   8        2.76       -1.19      1.65 o 
  -2  -3   8        0.29        2.19      1.55 o 
  -1  -3   8       26.95       29.35      2.77 o 
   0  -3   8       41.14       45.27      2.44 o 
   1  -3   8        0.02        0.99      1.21 o 
   2  -3   8       63.26       60.25      3.91 o 
   3  -3   8      103.43       98.03      4.54 o 
   4  -3   8       14.91        9.77      2.33 o 
   5  -3   8       40.60       32.58      3.40 o 
   6  -3   8        4.77        2.60      2.38 o 
   7  -3   8        1.03       -0.75      2.36 o 
  -6  -2   8        0.82        1.58      2.28 o 
  -5  -2   8       89.18      123.15      5.54 o 
  -4  -2   8       33.05       29.57      3.55 o 
  -3  -2   8       13.20       11.39      2.28 o 
  -2  -2   8        3.83        2.04      1.48 o 
  -1  -2   8       81.21       84.69      3.52 o 
   0  -2   8        3.45        4.88      1.41 o 
   1  -2   8        8.29        7.54      1.11 o 
   2  -2   8        5.71        5.61      1.65 o 
   3  -2   8       17.29       18.68      2.31 o 
   4  -2   8       85.33       67.00      4.69 o 
   5  -2   8       25.56       19.65      2.89 o 
   6  -2   8       11.62       14.99      2.84 o 
   7  -2   8        1.31        1.53      2.45 o 
  -6  -1   8        7.97        7.46      2.43 o 
  -5  -1   8        0.31       -0.78      1.94 o 
  -4  -1   8       56.88       59.64      4.57 o 
  -3  -1   8        2.99        2.99      2.02 o 
  -2  -1   8       23.26       16.08      2.21 o 
  -1  -1   8       46.02       49.71      2.96 o 
   0  -1   8        0.73        0.49      1.07 o 
   1  -1   8        1.57        0.70      1.00 o 
   2  -1   8        1.78        3.11      1.40 o 
   3  -1   8       11.67        9.67      1.85 o 
   4  -1   8        2.37       -0.92      1.70 o 
   5  -1   8       41.20       35.91      4.06 o 
   6  -1   8       75.95       98.88      5.27 o 
   7  -1   8        0.18       -1.59      1.46 o 
  -6   0   8        0.23       -0.02      2.04 o 
  -5   0   8        0.30        1.70      1.97 o 
  -4   0   8      136.34      142.43      5.44 o 
  -3   0   8      190.27      211.57      6.07 o 
  -2   0   8       35.56       42.13      3.35 o 
  -1   0   8        3.32        4.40      1.46 o 
   0   0   8       19.04       22.64      2.36 o 
   1   0   8       43.64       38.00      2.36 o 
   2   0   8       81.89       91.21      7.76 o 
   3   0   8       24.03       20.14      2.14 o 
   4   0   8       67.99       45.53      3.23 o 
   5   0   8        5.87        2.26      1.92 o 
   6   0   8       35.60       34.18      4.13 o 
   7   0   8       23.55       24.05      2.20 o 
   8   0   8        3.85        1.46      2.16 o 
  -5   1   8        0.19       -2.41      1.68 o 
  -4   1   8       23.40       31.61      3.57 o 
  -3   1   8        9.48       13.31      2.53 o 
  -2   1   8      129.64      139.79      4.71 o 
  -1   1   8        3.46        3.13      1.48 o 
   0   1   8       48.94       41.96      2.67 o 
   1   1   8       23.97       20.82      2.24 o 
   2   1   8       33.66       19.93      4.92 o 
   3   1   8       15.61        7.60      2.82 o 
   4   1   8        4.06       -0.63      1.60 o 
   5   1   8      141.98      117.78      5.03 o 
   6   1   8      135.05      151.64      4.21 o 
   7   1   8      103.01      121.95      6.49 o 
   8   1   8       18.69       23.69      3.18 o 
  -5   2   8        3.04        3.06      2.11 o 
  -4   2   8        3.73        4.91      2.06 o 
  -3   2   8       87.96       93.24      4.64 o 
  -2   2   8        0.13        0.75      1.63 o 
  -1   2   8      144.24      149.99      4.64 o 
   0   2   8       68.11       56.14      3.09 o 
   1   2   8       33.45       37.90      2.65 o 
   2   2   8        6.32        5.30      1.34 o 
   3   2   8      450.36      427.18     31.89 o 
   4   2   8       42.56       50.33      2.82 o 
   5   2   8        9.21        7.63      1.94 o 
   6   2   8      111.18      122.10      6.19 o 
   7   2   8        2.97        2.84      2.19 o 
   8   2   8       18.02       21.94      3.13 o 
  -5   3   8       11.93       15.35      2.82 o 
  -4   3   8        0.20        1.65      2.04 o 
  -3   3   8        0.08       -0.10      1.94 o 
  -2   3   8       59.11       63.75      3.91 o 
  -1   3   8       11.79       11.54      1.99 o 
   0   3   8        1.05        0.15      1.29 o 
   1   3   8        0.06        1.75      0.86 o 
   2   3   8      196.55      245.44     33.70 o 
   3   3   8      195.96      196.69     14.32 o 
   4   3   8      507.78      454.48     48.20 o 
   5   3   8      165.10      146.13      6.27 o 
   6   3   8      117.74      118.14      6.34 o 
   7   3   8        3.49        2.67      2.11 o 
   8   3   8        0.67        1.60      2.06 o 
  -4   4   8        7.44        9.30      2.43 o 
  -3   4   8       65.90       69.53      4.37 o 
  -2   4   8       42.45       44.17      3.74 o 
  -1   4   8       19.32       19.39      2.43 o 
   0   4   8       57.53       59.40      3.47 o 
   1   4   8       61.81       58.18      3.30 o 
   2   4   8       35.87       35.98      2.03 o 
   3   4   8       12.89       10.62      1.19 o 
   4   4   8      133.59      104.81     14.73 o 
   5   4   8        3.11       -0.24      1.99 o 
   6   4   8      100.24       98.17      5.98 o 
   7   4   8        1.48        1.43      2.02 o 
   8   4   8        0.41       -2.67      1.85 o 
  -4   5   8       11.90       15.60      2.13 o 
  -3   5   8        0.17        0.00      1.70 o 
  -2   5   8       24.64       24.44      2.99 o 
  -1   5   8        0.54       -1.24      1.63 o 
   0   5   8      139.59      149.82      4.96 o 
   1   5   8       21.32       22.98      2.70 o 
   2   5   8       26.82       33.45      2.75 o 
   3   5   8       87.07      105.36     13.39 o 
   4   5   8      209.26      228.80     38.60 o 
   5   5   8      540.69      650.47     10.20 o 
   6   5   8       15.45       14.55      2.50 o 
   7   5   8        7.67        5.34      2.16 o 
   8   5   8        0.19       -0.10      2.09 o 
  -3   6   8        0.63       -2.06      1.37 o 
  -2   6   8       11.29       10.79      2.53 o 
  -1   6   8       21.10       21.11      2.84 o 
   0   6   8       20.62       18.68      2.53 o 
   1   6   8        6.20        5.32      1.80 o 
   2   6   8       65.45       65.40      3.62 o 
   3   6   8       66.55       87.89     14.44 o 
   4   6   8       18.37       16.09      1.87 o 
   5   6   8      136.39      129.31     28.06 o 
   6   6   8       29.34       25.58      2.92 o 
   7   6   8        8.59        5.25      2.26 o 
   8   6   8        6.67        4.49      2.26 o 
  -2   7   8        5.67        4.38      1.60 o 
  -1   7   8        8.93        6.83      2.33 o 
   0   7   8        3.16        2.94      1.97 o 
   1   7   8       45.06       47.06      3.79 o 
   2   7   8      135.39      130.82      4.88 o 
   3   7   8       27.55       33.94      3.21 o 
   4   7   8       44.33       53.43     10.13 o 
   5   7   8        1.29        2.82      1.59 o 
   6   7   8       12.96       12.22      2.48 o 
   7   7   8        0.31       -1.17      1.99 o 
   8   7   8        1.50       -0.24      2.14 o 
  -2   8   8        2.01        2.62      2.26 o 
  -1   8   8       15.18       18.10      3.09 o 
   0   8   8        7.64       11.05      2.62 o 
   1   8   8       79.64       92.32      4.86 o 
   2   8   8        0.26       -1.43      1.72 o 
   3   8   8        1.13       -1.19      1.65 o 
   4   8   8        3.66        1.97      1.75 o 
   5   8   8       14.81       12.72      1.66 o 
   6   8   8        3.45       -1.60      2.02 o 
   7   8   8        2.50        4.11      2.38 o 
   0   9   8        6.39        8.48      2.58 o 
   1   9   8        0.17       -1.70      1.92 o 
   2   9   8        7.10        4.23      2.28 o 
   3   9   8        7.64        9.06      2.31 o 
   4   9   8       11.88       10.40      2.24 o 
   5   9   8       12.65       13.45      1.85 o 
   6   9   8        1.01        1.02      1.41 o 
   7   9   8        4.51        3.81      2.33 o 
   1  10   8        6.28        6.32      2.43 o 
   2  10   8        4.80        1.70      2.16 o 
   3  10   8        0.71        1.72      2.06 o 
   4  10   8       17.96       16.08      2.75 o 
   5  10   8        4.23        3.77      2.09 o 
   6  10   8        1.31        0.24      1.48 o 
  -1  -9   9        7.52       10.13      2.77 o 
  -3  -8   9       13.34       15.00      2.05 o 
  -2  -8   9        6.85        5.36      1.70 o 
  -1  -8   9        2.40        0.15      2.16 o 
   0  -8   9        3.52        2.75      2.24 o 
   1  -8   9        0.83        1.41      2.14 o 
   2  -8   9        1.30        0.12      2.19 o 
  -4  -7   9        0.55       -2.16      2.24 o 
  -3  -7   9        9.53        8.12      1.77 o 
  -2  -7   9        2.61        1.53      1.77 o 
  -1  -7   9        4.65        2.66      1.46 o 
   0  -7   9       23.09       25.75      3.13 o 
   1  -7   9        9.08        6.46      2.38 o 
   2  -7   9        2.58        2.89      2.28 o 
   3  -7   9        4.74        4.74      2.53 o 
  -5  -6   9        1.57       -1.26      2.31 o 
  -4  -6   9        6.19        5.68      2.58 o 
  -3  -6   9        3.64        4.42      2.38 o 
  -2  -6   9        0.36        1.27      1.40 o 
  -1  -6   9        0.96        1.10      1.32 o 
   0  -6   9        0.41       -1.80      1.99 o 
   1  -6   9        1.81        0.87      2.19 o 
   2  -6   9        0.01        1.17      2.14 o 
   3  -6   9       10.72       11.01      2.82 o 
   4  -6   9        1.69       -3.35      2.24 o 
  -5  -5   9        7.56        7.26      2.79 o 
  -4  -5   9       19.03       17.49      3.13 o 
  -3  -5   9       18.29       15.77      2.77 o 
  -2  -5   9       14.45       15.01      2.70 o 
  -1  -5   9        0.26        0.05      1.31 o 
   0  -5   9        0.00       -0.18      1.19 o 
   1  -5   9        0.48       -0.41      2.02 o 
   2  -5   9        0.45        3.79      2.21 o 
   3  -5   9        0.01       -2.19      2.04 o 
   4  -5   9        3.09        6.51      2.60 o 
   5  -5   9        2.60        0.95      2.38 o 
  -5  -4   9        9.12        8.72      3.06 o 
  -4  -4   9       19.02       18.34      3.13 o 
  -3  -4   9        3.45        4.69      2.21 o 
  -2  -4   9       19.96       12.51      2.36 o 
  -1  -4   9        3.72        3.21      1.75 o 
   0  -4   9       43.11       40.72      2.44 o 
   1  -4   9       39.65       46.30      4.11 o 
   2  -4   9        1.58        1.94      1.87 o 
   3  -4   9        0.42       -0.73      2.04 o 
   4  -4   9       53.29       62.73      4.83 o 
   5  -4   9       31.12       23.59      3.50 o 
   6  -4   9        3.29        2.33      2.45 o 
  -5  -3   9      116.63      163.11      6.61 o 
  -4  -3   9        3.30        5.95      2.62 o 
  -3  -3   9        5.17        5.32      2.28 o 
  -2  -3   9        8.87       11.39      2.19 o 
  -1  -3   9       41.94       48.76      3.33 o 
   0  -3   9       32.03       32.65      2.18 o 
   1  -3   9        0.57       -0.30      1.04 o 
   2  -3   9        4.93        6.41      2.02 o 
   3  -3   9       10.85        5.30      2.24 o 
   4  -3   9      110.63      117.10      5.44 o 
   5  -3   9        4.46        4.25      2.33 o 
   6  -3   9        8.46        7.41      2.72 o 
  -5  -2   9        0.74        4.06      2.58 o 
  -4  -2   9        0.00        0.02      2.36 o 
  -3  -2   9        7.04        6.54      2.45 o 
  -2  -2   9       28.20       28.62      2.99 o 
  -1  -2   9        0.41        1.41      1.41 o 
   0  -2   9        5.70        4.03      1.36 o 
   1  -2   9        0.71        1.78      1.00 o 
   2  -2   9      210.20      240.48      6.12 o 
   3  -2   9      176.84      164.88      5.78 o 
   4  -2   9        3.10       -2.84      1.89 o 
   5  -2   9       84.96       98.66      5.83 o 
   6  -2   9        1.98        3.79      2.38 o 
   7  -2   9        0.65        1.68      2.41 o 
  -5  -1   9       22.34       22.59      3.11 o 
  -4  -1   9       12.80       14.92      2.99 o 
  -3  -1   9       49.93       59.96      4.45 o 
  -2  -1   9        3.66        3.35      1.75 o 
  -1  -1   9        5.36        7.65      1.80 o 
   0  -1   9        2.08        2.84      1.38 o 
   1  -1   9       34.52       33.38      2.50 o 
   2  -1   9        0.00       -1.40      0.93 o 
   3  -1   9       21.04       18.27      2.48 o 
   4  -1   9        4.06        3.18      2.04 o 
   5  -1   9       21.74       18.34      2.79 o 
   6  -1   9       22.21       15.52      2.84 o 
   7  -1   9        7.08        7.70      1.76 o 
  -5   0   9        0.02       -0.29      2.04 o 
  -4   0   9       95.38      116.32      5.37 o 
  -3   0   9      128.33      145.11      5.61 o 
  -2   0   9        3.81        5.42      1.94 o 
  -1   0   9       28.28       32.48      2.87 o 
   0   0   9        6.24        2.82      1.58 o 
   1   0   9       69.02       63.36      3.01 o 
   2   0   9       82.82       73.91      5.17 o 
   3   0   9      798.08      900.89     10.28 o 
   4   0   9        4.15       -1.43      2.02 o 
   5   0   9        0.11       -0.68      1.72 o 
   6   0   9        3.14        3.33      2.09 o 
   7   0   9        3.78        2.70      1.56 o 
  -5   1   9        0.01        0.51      1.97 o 
  -4   1   9        0.70        1.46      2.14 o 
  -3   1   9       16.05       17.86      2.99 o 
  -2   1   9       18.16       18.54      2.55 o 
  -1   1   9        5.71        6.58      1.72 o 
   0   1   9      129.69      138.01      4.42 o 
   1   1   9        1.93        1.55      1.26 o 
   2   1   9       39.92       42.23      2.07 o 
   3   1   9      625.35      708.24      8.89 o 
   4   1   9      109.08       92.58      4.79 o 
   5   1   9      160.19      178.83      5.61 o 
   6   1   9        1.30        0.89      1.43 o 
   7   1   9        5.89        4.45      2.28 o 
   8   1   9        2.33        1.87      2.11 o 
  -5   2   9        1.15        2.36      2.21 o 
  -4   2   9       20.27       24.71      3.18 o 
  -3   2   9        0.24       -2.06      2.06 o 
  -2   2   9       11.37       11.69      2.43 o 
  -1   2   9        7.95        7.46      1.99 o 
   0   2   9        0.10       -0.75      1.38 o 
   1   2   9        0.46        0.51      1.36 o 
   2   2   9       75.38       71.25      3.33 o 
   3   2   9        0.10       -1.48      0.99 o 
   4   2   9      260.29      263.68     19.56 o 
   5   2   9       10.23        4.98      2.06 o 
   6   2   9      135.92      170.18      6.90 o 
   7   2   9        0.85       -0.63      2.11 o 
   8   2   9        1.14        3.81      2.21 o 
  -4   3   9        1.50       -0.02      1.94 o 
  -3   3   9        0.43       -2.92      1.94 o 
  -2   3   9       43.71       32.51      4.03 o 
  -1   3   9      125.49      119.02      4.79 o 
   0   3   9       37.63       43.24      3.26 o 
   1   3   9       35.61       34.76      3.01 o 
   2   3   9      245.54      274.92     31.19 o 
   3   3   9       61.02       54.72     18.15 o 
   4   3   9      998.02     1145.91     12.75 o 
   5   3   9       74.03       69.43      5.27 o 
   6   3   9       39.73       30.39      3.16 o 
   7   3   9        1.88        0.39      2.06 o 
   8   3   9        0.00        0.63      2.11 o 
  -4   4   9        0.58        2.28      2.14 o 
  -3   4   9        5.05        7.56      2.41 o 
  -2   4   9       53.08       56.09      4.11 o 
  -1   4   9        0.29       -0.10      1.77 o 
   0   4   9        0.03        0.02      1.58 o 
   1   4   9       82.75      104.85      4.23 o 
   2   4   9       29.00       27.21      2.72 o 
   3   4   9        2.97        1.69      1.40 o 
   4   4   9        0.02       -1.38      1.16 o 
   5   4   9       11.65        7.94      2.11 o 
   6   4   9       35.10       28.21      2.94 o 
   7   4   9        1.68        0.27      2.11 o 
   8   4   9        2.39        1.63      2.09 o 
  -3   5   9        0.01        0.92      2.16 o 
  -2   5   9        3.58        3.79      2.24 o 
  -1   5   9        1.07        0.73      1.94 o 
   0   5   9       26.83       28.69      3.40 o 
   1   5   9        0.00        1.65      1.75 o 
   2   5   9      158.16      172.05      5.25 o 
   3   5   9      122.50      134.61     19.87 o 
   4   5   9      117.68      125.26     26.86 o 
   5   5   9       16.38       17.05      2.45 o 
   6   5   9        3.60        3.18      2.09 o 
   7   5   9       15.05       16.28      2.84 o 
   8   5   9        0.26       -0.32      2.09 o 
  -2   6   9        1.24        1.14      2.14 o 
  -1   6   9       55.74       65.28      4.52 o 
   0   6   9        0.11        1.12      1.89 o 
   1   6   9        2.47        2.62      2.11 o 
   2   6   9      114.74      119.45      4.83 o 
   3   6   9       49.32       46.23      3.38 o 
   4   6   9       32.17       32.81      6.66 o 
   5   6   9        1.94        0.53      1.89 o 
   6   6   9        1.19       -1.21      1.85 o 
   7   6   9        3.74        6.07      2.33 o 
   8   6   9       12.65       15.14      2.89 o 
  -2   7   9        2.02        0.05      2.19 o 
  -1   7   9        2.38        0.97      2.19 o 
   0   7   9        5.06        4.01      2.24 o 
   1   7   9        8.62        7.22      2.28 o 
   2   7   9       19.58       15.65      2.53 o 
   3   7   9       16.85       17.30      2.53 o 
   4   7   9       43.80       40.11      3.28 o 
   5   7   9        4.27        1.26      1.28 o 
   6   7   9       26.60       22.79      2.96 o 
   7   7   9       17.37       14.02      2.87 o 
  -1   8   9        2.91        2.70      2.26 o 
   0   8   9        8.00       10.35      2.60 o 
   1   8   9       16.63       15.99      2.77 o 
   2   8   9       11.58       11.49      2.53 o 
   3   8   9       15.78       16.67      2.62 o 
   4   8   9        8.14        6.36      2.06 o 
   5   8   9        0.79       -1.36      1.21 o 
   6   8   9        7.45       11.98      2.62 o 
   7   8   9        2.81        2.67      2.16 o 
   1   9   9       15.35       16.69      2.89 o 
   2   9   9       12.16       12.03      2.67 o 
   3   9   9       15.35       17.13      2.77 o 
   4   9   9        4.04        3.94      1.92 o 
   5   9   9        3.16        1.17      1.87 o 
   6   9   9        0.62        0.10      2.14 o 
   3  10   9        0.71        1.00      1.97 o 
   4  10   9       11.01        7.94      2.38 o 
  -1  -8  10        1.11        0.10      2.31 o 
   0  -8  10        0.51        0.61      2.19 o 
  -3  -7  10       19.67       20.63      3.74 o 
  -2  -7  10        3.14        2.05      1.60 o 
  -1  -7  10        0.29       -0.50      1.43 o 
   0  -7  10        0.00       -0.97      2.06 o 
   1  -7  10        0.03        0.27      2.16 o 
   2  -7  10        0.03       -0.36      2.16 o 
  -4  -6  10        0.65        0.53      2.33 o 
  -3  -6  10        0.00       -2.38      2.14 o 
  -2  -6  10        0.57       -0.63      1.40 o 
  -1  -6  10        2.81        1.71      1.46 o 
   0  -6  10        0.01        1.07      2.14 o 
   1  -6  10        0.13        1.29      2.21 o 
   2  -6  10        0.01        0.22      2.33 o 
   3  -6  10       21.88       23.22      3.43 o 
  -4  -5  10        0.65        2.72      2.48 o 
  -3  -5  10        0.90       -1.72      2.16 o 
  -2  -5  10        3.92        1.77      2.14 o 
  -1  -5  10        0.00       -0.17      1.33 o 
   0  -5  10       15.96       18.86      1.90 o 
   1  -5  10       16.43       14.79      2.89 o 
   2  -5  10        2.64        2.72      2.33 o 
   3  -5  10        0.22       -0.75      2.24 o 
   4  -5  10        0.19        0.22      2.36 o 
  -4  -4  10        1.69        0.66      2.48 o 
  -3  -4  10        0.72       -1.80      2.19 o 
  -2  -4  10        0.32       -1.26      1.82 o 
  -1  -4  10        1.62        0.95      1.82 o 
   0  -4  10        6.30        7.00      3.02 o 
   1  -4  10        1.30        4.08      2.21 o 
   2  -4  10       14.04       13.94      2.87 o 
   3  -4  10        0.34       -1.09      2.16 o 
   4  -4  10       16.32       10.13      2.89 o 
   5  -4  10        0.16        0.44      2.41 o 
  -5  -3  10        7.76        9.96      2.99 o 
  -4  -3  10        6.64       11.59      2.89 o 
  -3  -3  10        9.58        6.88      2.48 o 
  -2  -3  10       27.74       29.27      3.43 o 
  -1  -3  10        6.47        6.44      1.97 o 
   0  -3  10       24.93       31.08      2.31 o 
   1  -3  10       11.33       14.09      2.55 o 
   2  -3  10       82.83       83.91      5.13 o 
   3  -3  10        1.24       -2.99      1.99 o 
   4  -3  10        0.05        0.07      2.16 o 
   5  -3  10       14.33       14.38      3.18 o 
   6  -3  10        1.67       -0.07      2.38 o 
  -5  -2  10        6.10        4.64      2.55 o 
  -4  -2  10       26.04       34.33      4.25 o 
  -3  -2  10        7.68        5.56      2.33 o 
  -2  -2  10        0.61        0.68      1.87 o 
  -1  -2  10       46.10       45.53      3.40 o 
   0  -2  10       13.98       18.63      2.28 o 
   1  -2  10       90.07       86.40      3.06 o 
   2  -2  10      345.94      381.61      8.11 o 
   3  -2  10       69.23       74.95      4.96 o 
   4  -2  10       79.89       88.43      4.96 o 
   5  -2  10        2.56        1.46      2.26 o 
   6  -2  10        1.82        0.02      2.38 o 
  -4  -1  10        0.22        2.16      2.31 o 
  -3  -1  10        1.26        0.73      2.09 o 
  -2  -1  10        7.41        5.37      2.04 o 
  -1  -1  10       16.31       15.31      2.26 o 
   0  -1  10       27.05       22.69      2.70 o 
   1  -1  10       44.53       34.72      2.75 o 
   2  -1  10       62.39       56.05      4.25 o 
   3  -1  10       54.71       63.84      4.49 o 
   4  -1  10        0.72        2.43      2.04 o 
   5  -1  10        1.44        2.67      2.09 o 
   6  -1  10        0.72        1.02      2.33 o 
   7  -1  10        0.04       -0.38      2.73 o 
  -4   0  10        1.38        2.02      2.41 o 
  -3   0  10        0.51       -0.58      2.09 o 
  -2   0  10       17.47       18.63      2.79 o 
  -1   0  10       13.16       14.70      2.33 o 
   0   0  10       26.22       26.41      2.84 o 
   1   0  10        0.09       -1.41      1.34 o 
   2   0  10      305.99      306.83     23.94 o 
   3   0  10      343.21      384.57      7.73 o 
   4   0  10        1.36        0.44      1.89 o 
   5   0  10       11.73        9.62      2.38 o 
   6   0  10        5.38        4.74      2.43 o 
   7   0  10        1.84        2.55      2.19 o 
  -4   1  10       13.34       15.89      2.92 o 
  -3   1  10        0.21       -2.02      2.19 o 
  -2   1  10        6.99        7.09      2.28 o 
  -1   1  10        9.19        9.94      2.19 o 
   0   1  10       44.76       37.49      3.11 o 
   1   1  10       37.79       37.10      2.94 o 
   2   1  10        0.11       -1.43      1.24 o 
   3   1  10      230.21      230.72      6.15 o 
   4   1  10       34.58       41.28      3.89 o 
   5   1  10       60.92       65.69      4.37 o 
   6   1  10        4.37        3.84      2.26 o 
   7   1  10        1.75        1.12      2.16 o 
  -4   2  10       10.30       12.27      2.67 o 
  -3   2  10       11.29       12.56      2.82 o 
  -2   2  10        2.67        0.90      2.02 o 
  -1   2  10       27.69       34.08      3.47 o 
   0   2  10       90.50       84.59      3.98 o 
   1   2  10       73.41       75.94      3.98 o 
   2   2  10       74.06       72.52      3.64 o 
   3   2  10      167.48      185.02      5.56 o 
   4   2  10        5.46        6.32      1.92 o 
   5   2  10       37.00       44.24      4.88 o 
   6   2  10       13.04        8.38      2.38 o 
   7   2  10        7.03        4.69      2.36 o 
  -3   3  10       11.94       14.19      2.87 o 
  -2   3  10        6.91        5.37      2.50 o 
  -1   3  10        0.90       -0.27      1.99 o 
   0   3  10        0.02       -1.89      1.82 o 
   1   3  10        2.40        0.97      1.89 o 
   2   3  10      151.53      151.40      4.88 o 
   3   3  10       18.49       15.11      2.76 o 
   4   3  10       13.36       14.45      2.36 o 
   5   3  10       76.40       88.82      5.78 o 
   6   3  10        1.12       -0.66      1.94 o 
   7   3  10        0.28        0.05      2.16 o 
  -3   4  10        2.27        3.35      2.31 o 
  -2   4  10       28.51       30.03      3.55 o 
  -1   4  10        4.12        4.30      2.24 o 
   0   4  10       34.10       35.40      3.64 o 
   1   4  10      321.10      316.99      7.26 o 
   2   4  10      102.50       96.52      4.35 o 
   3   4  10      194.36      217.47     22.67 o 
   4   4  10       42.73       61.32      5.00 o 
   5   4  10        4.12       -0.15      1.92 o 
   6   4  10        0.11        0.22      1.94 o 
   7   4  10        2.70        2.94      2.14 o 
  -2   5  10        1.65       -0.58      2.14 o 
  -1   5  10       40.04       47.03      4.23 o 
   0   5  10       27.85       32.60      3.77 o 
   1   5  10      177.72      180.02      5.83 o 
   2   5  10        9.67        6.49      2.06 o 
   3   5  10       22.69       16.69      2.31 o 
   4   5  10        4.54        2.75      1.16 o 
   5   5  10       60.09       59.86      5.61 o 
   6   5  10        5.80        6.54      2.28 o 
   7   5  10        0.01       -0.53      2.06 o 
  -2   6  10       31.94       36.29      4.15 o 
  -1   6  10       10.84       12.63      2.70 o 
   0   6  10       16.64       19.34      2.89 o 
   1   6  10       47.37       54.35      4.06 o 
   2   6  10       14.84       19.85      2.65 o 
   3   6  10        0.87        0.32      1.58 o 
   4   6  10        0.00       -1.26      1.15 o 
   5   6  10       16.19       14.11      2.48 o 
   6   6  10       17.75       18.29      2.79 o 
   7   6  10        0.35        1.82      2.14 o 
  -1   7  10        7.70        6.12      2.45 o 
   0   7  10        1.16        1.46      2.04 o 
   1   7  10        0.03       -0.39      1.92 o 
   2   7  10        0.44       -2.26      1.68 o 
   3   7  10        7.83        6.97      2.02 o 
   4   7  10        3.95        2.99      1.82 o 
   5   7  10        1.31        0.32      1.99 o 
   6   7  10        7.74        6.88      2.33 o 
   7   7  10        1.99        0.90      2.09 o 
   0   8  10        3.65        5.78      2.38 o 
   1   8  10        2.74        2.41      2.11 o 
   2   8  10        0.20       -1.07      1.80 o 
   3   8  10       27.55       28.72      3.35 o 
   4   8  10       12.42       10.28      2.38 o 
   5   8  10        4.90        2.06      1.87 o 
   6   8  10       12.42       13.41      2.77 o 
   2   9  10        0.16       -1.04      1.85 o 
   3   9  10       21.49       30.00      3.52 o 
   4   9  10        0.29       -0.02      1.82 o 
   5   9  10        1.18        0.56      1.87 o 
  -1  -7  11        0.70       -1.53      2.21 o 
   0  -7  11        0.21        0.05      2.24 o 
  -2  -6  11        0.41       -1.02      1.55 o 
  -1  -6  11        2.43        2.49      1.56 o 
   0  -6  11        9.29       13.02      2.99 o 
   1  -6  11        4.50        3.86      2.45 o 
   2  -6  11        7.49        5.85      2.65 o 
  -3  -5  11        0.18       -1.00      2.19 o 
  -2  -5  11        0.14       -1.92      2.14 o 
  -1  -5  11        5.18        2.22      1.57 o 
   0  -5  11       51.32       67.05      5.15 o 
   1  -5  11       64.11       90.88      5.78 o 
   2  -5  11        0.01        2.02      2.43 o 
   3  -5  11        0.07       -0.10      2.36 o 
  -3  -4  11        2.49       -2.33      2.26 o 
  -2  -4  11        0.78       -1.21      2.09 o 
  -1  -4  11        0.00       -0.27      1.94 o 
   0  -4  11        4.11        3.27      1.54 o 
   1  -4  11       39.72       50.77      4.83 o 
   2  -4  11        4.33       -0.22      2.28 o 
   3  -4  11        0.13       -2.62      2.21 o 
   4  -4  11        1.17        0.24      2.45 o 
  -4  -3  11        3.90        3.55      2.60 o 
  -3  -3  11        0.90       -0.87      2.26 o 
  -2  -3  11        0.38       -1.72      2.02 o 
  -1  -3  11        6.32        5.27      2.06 o 
   0  -3  11        0.95       -0.88      1.36 o 
   1  -3  11       92.57      101.43      5.34 o 
   2  -3  11       57.70       66.39      5.17 o 
   3  -3  11        0.03        0.61      2.24 o 
   4  -3  11        0.37       -0.73      2.28 o 
   5  -3  11        0.15        1.26      2.58 o 
  -4  -2  11        9.05        9.67      2.75 o 
  -3  -2  11       15.77       12.58      2.84 o 
  -2  -2  11        1.90       -0.05      2.06 o 
  -1  -2  11        0.00       -0.49      1.82 o 
   0  -2  11       15.59       10.81      2.16 o 
   1  -2  11      101.21      111.99      5.54 o 
   2  -2  11      148.84      178.90      6.46 o 
   3  -2  11        0.10       -1.43      2.11 o 
   4  -2  11        7.95        5.20      2.36 o 
   5  -2  11        3.61        2.70      2.45 o 
   6  -2  11        0.94        1.99      2.50 o 
  -4  -1  11        2.78        3.09      2.45 o 
  -3  -1  11        2.19        3.28      2.38 o 
  -2  -1  11        0.99        1.92      2.21 o 
  -1  -1  11       47.31       51.53      3.74 o 
   0  -1  11        7.90        6.07      1.99 o 
   1  -1  11       68.81       60.74      3.35 o 
   2  -1  11       32.04       34.98      4.18 o 
   3  -1  11       26.60       26.43      3.11 o 
   4  -1  11        8.36        6.10      2.28 o 
   5  -1  11       25.81       36.78      4.49 o 
   6  -1  11        0.02        0.95      2.43 o 
  -3   0  11        0.22       -2.11      1.94 o 
  -2   0  11       32.59       35.52      3.79 o 
  -1   0  11       29.16       32.92      3.47 o 
   0   0  11        7.67        3.77      1.99 o 
   1   0  11       25.67       28.42      3.06 o 
   2   0  11        7.79        7.02      2.36 o 
   3   0  11        8.70        6.22      2.19 o 
   4   0  11        5.61        5.61      2.14 o 
   5   0  11       30.34       32.77      3.40 o 
   6   0  11        1.41       -1.43      2.21 o 
  -3   1  11        7.30        8.55      2.72 o 
  -2   1  11       67.59       78.57      4.66 o 
  -1   1  11        7.67        8.75      2.33 o 
   0   1  11       78.76       76.60      4.23 o 
   1   1  11        0.58        3.30      1.72 o 
   2   1  11       20.02       20.15      2.14 o 
   3   1  11       30.24       25.90      2.89 o 
   4   1  11        0.52        0.51      1.85 o 
   5   1  11        0.28        0.02      1.97 o 
   6   1  11        0.19       -2.99      1.99 o 
   7   1  11        0.08        0.85      2.19 o 
  -3   2  11       14.31       14.21      2.94 o 
  -2   2  11        0.09        1.82      2.21 o 
  -1   2  11        3.27        2.26      2.04 o 
   0   2  11       27.78       20.97      2.82 o 
   1   2  11        0.43       -0.05      1.70 o 
   2   2  11      152.60      124.97      4.52 o 
   3   2  11        4.60       -0.32      1.94 o 
   5   2  11        0.58        0.49      2.04 o 
   6   2  11        5.03        0.63      2.16 o 
   7   2  11       16.92       22.01      3.21 o 
  -3   3  11        3.94        4.40      2.45 o 
  -2   3  11        5.21        4.93      2.53 o 
  -1   3  11        1.10       -0.83      2.02 o 
   0   3  11        6.39        7.43      2.21 o 
   1   3  11        0.04       -1.97      1.82 o 
   2   3  11        7.01        5.61      1.85 o 
   3   3  11        2.25        1.44      1.10 o 
   4   3  11       56.89       68.56      5.27 o 
   5   3  11        2.64       -0.44      1.89 o 
   6   3  11        1.55        0.80      2.09 o 
   7   3  11        1.11       -0.92      2.26 o 
  -2   4  11        0.24        0.39      2.16 o 
  -1   4  11        0.53       -1.36      1.99 o 
   0   4  11       41.79       47.03      4.08 o 
   1   4  11        0.18       -1.65      1.75 o 
   2   4  11       22.08       21.43      2.65 o 
   3   4  11        1.12        2.24      1.60 o 
   4   4  11       67.16       88.70      5.59 o 
   5   4  11        1.30       -1.12      1.94 o 
   6   4  11       12.20       11.37      2.72 o 
   7   4  11       20.14       24.08      3.26 o 
  -1   5  11        5.42        3.09      2.21 o 
   0   5  11        6.96        8.14      2.38 o 
   1   5  11        7.68        6.78      2.28 o 
   2   5  11       27.84       26.94      3.28 o 
   3   5  11        6.99        7.43      1.87 o 
   4   5  11        0.14       -2.31      1.72 o 
   5   5  11       11.29        9.23      2.43 o 
   6   5  11        2.19        1.12      2.16 o 
   7   5  11        0.98        0.56      2.19 o 
  -1   6  11        3.13        2.96      2.24 o 
   0   6  11       28.06       26.14      3.28 o 
   1   6  11        5.43        1.72      2.04 o 
   2   6  11        7.10        5.10      2.09 o 
   3   6  11        1.62        2.70      1.80 o 
   4   6  11        1.60       -1.60      1.60 o 
   5   6  11       19.93       20.67      2.79 o 
   6   6  11        3.38        1.82      2.11 o 
   0   7  11        1.13       -1.09      1.99 o 
   1   7  11        6.25        7.53      2.36 o 
   2   7  11        2.51        3.57      2.09 o 
   3   7  11       21.21       23.05      2.94 o 
   4   7  11       29.63       31.22      3.43 o 
   6   7  11        1.07        3.74      2.19 o 
   2   8  11        5.01        3.33      2.14 o 
   3   8  11        0.36       -1.26      1.75 o 
   4   8  11        0.84        1.60      1.92 o 
  -1  -5  12        0.53       -1.48      1.57 o 
   0  -5  12       34.11       40.91      4.66 o 
   1  -5  12       21.11       31.10      3.84 o 
   2  -5  12        0.00       -0.41      2.36 o 
  -2  -4  12        0.23       -0.56      2.21 o 
  -1  -4  12        0.65        0.53      1.71 o 
   0  -4  12        0.86       -0.73      3.04 o 
   1  -4  12       39.85       61.90      5.17 o 
   2  -4  12        0.16        1.02      2.50 o 
   3  -4  12       28.06       39.23      4.76 o 
  -2  -3  12        2.62        5.13      2.48 o 
  -1  -3  12        0.66       -1.41      2.06 o 
   0  -3  12        7.66        6.66      1.73 o 
   1  -3  12        7.83        3.91      2.53 o 
   2  -3  12       20.95       28.25      3.62 o 
   3  -3  12       11.71        9.74      3.01 o 
   4  -3  12       13.67       21.09      3.40 o 
  -2  -2  12        7.60        7.12      2.55 o 
  -1  -2  12       24.98       18.88      2.87 o 
   0  -2  12        2.23        1.99      1.94 o 
   1  -2  12        7.28       10.08      2.84 o 
   2  -2  12       42.54       43.66      4.57 o 
   3  -2  12        0.78        0.87      2.28 o 
   4  -2  12        0.75        0.56      2.36 o 
   5  -2  12        0.03        2.67      2.48 o 
  -3  -1  12        0.13        0.12      2.19 o 
  -2  -1  12       19.75       19.44      3.13 o 
  -1  -1  12       29.32       31.97      3.60 o 
   0  -1  12        1.89       -0.56      1.82 o 
   1  -1  12       15.38       14.85      1.85 o 
   2  -1  12        9.06        6.75      2.45 o 
   3  -1  12        2.73        0.90      2.21 o 
   4  -1  12        1.17        5.49      2.38 o 
   5  -1  12        6.59       14.24      3.01 o 
  -2   0  12        1.16        1.60      2.16 o 
  -1   0  12        1.62        4.08      2.19 o 
   0   0  12       14.12        9.11      2.38 o 
   1   0  12       14.91       11.61      2.36 o 
   2   0  12        4.23        0.46      2.11 o 
   3   0  12        8.64        8.26      2.43 o 
   4   0  12       42.59       58.43      4.69 o 
   5   0  12        0.15        0.95      2.26 o 
  -2   1  12       17.21       17.01      2.96 o 
  -1   1  12       12.26       14.24      2.72 o 
   0   1  12        0.37        0.00      1.94 o 
   1   1  12       16.27       15.21      2.50 o 
   2   1  12        5.75        7.87      2.36 o 
   3   1  12        5.86        4.01      2.21 o 
   4   1  12       56.19       72.44      4.83 o 
   6   1  12        7.88        7.99      2.67 o 
  -2   2  12        5.82        5.93      2.43 o 
  -1   2  12        0.25       -0.07      2.11 o 
   0   2  12        7.86        3.55      2.14 o 
   1   2  12       23.50       20.26      2.82 o 
   2   2  12        0.54       -1.14      1.70 o 
   3   2  12        0.58       -0.51      1.97 o 
   4   2  12        9.34       12.95      2.58 o 
   5   2  12        0.34        1.43      2.19 o 
   6   2  12        9.24        9.69      2.58 o 
  -1   3  12        4.43        6.49      2.50 o 
   0   3  12        6.44        6.46      2.41 o 
   1   3  12       63.96       61.71      4.08 o 
   4   3  12       20.36       20.87      2.77 o 
   5   3  12        9.06        6.12      2.36 o 
   6   3  12        0.76       -0.19      2.09 o 
  -1   4  12        0.45        0.36      2.06 o 
   1   4  12        3.77        2.82      2.09 o 
   2   4  12        0.75       -0.97      1.75 o 
   3   4  12        0.76        1.14      1.72 o 
   4   4  12       13.20       13.70      2.43 o 
   5   4  12        0.23        0.90      2.11 o 
   6   4  12        3.46        2.33      2.24 o 
   0   5  12        1.44        2.94      2.11 o 
   1   5  12        0.58        1.94      2.02 o 
   2   5  12        2.19        2.31      2.02 o 
   3   5  12       33.78       30.37      3.40 o 
   5   5  12        0.18       -0.83      2.06 o 
   6   5  12        0.32        0.46      2.06 o 
   1   6  12        0.42       -0.53      1.99 o 
   2   6  12        3.36        3.43      2.14 o 
   3   6  12        6.69        5.59      2.09 o 
   3   7  12        5.03        5.95      2.28 o 
   4   7  12        9.07       11.88      2.45 o 
   0  -3  13        5.46        5.66      2.67 o 
   1  -3  13        2.60        3.84      2.50 o 
   2  -3  13        1.03        1.46      2.41 o 
  -1  -2  13        0.31        1.31      2.24 o 
   0  -2  13        4.91        6.64      1.77 o 
   1  -2  13        0.02       -0.58      2.26 o 
   2  -2  13        2.68        2.82      2.55 o 
   3  -2  13        5.38        4.20      2.53 o 
  -1  -1  13        2.24        2.24      2.19 o 
   0  -1  13        4.11        2.21      2.11 o 
   1  -1  13        5.57        4.30      2.65 o 
   2  -1  13        0.19        2.87      2.41 o 
   3  -1  13        4.64        1.92      2.43 o 
   4  -1  13        0.38        1.14      2.31 o 
  -1   0  13        4.55        4.76      2.28 o 
   0   0  13        4.88        2.53      2.11 o 
   1   0  13        1.61       -0.19      1.94 o 
   2   0  13        0.02        1.97      2.38 o 
   3   0  13        0.40        0.19      2.28 o 
   4   0  13        0.59        1.26      2.33 o 
  -1   1  13        0.96        1.31      2.14 o 
   0   1  13        2.38        1.55      2.11 o 
   1   1  13        0.09        0.39      1.94 o 
   2   1  13        0.99        0.87      2.28 o 
   3   1  13       17.76       15.21      2.99 o 
   4   1  13        4.96        5.10      2.50 o 
   0   2  13        1.67        1.34      2.19 o 
   1   2  13       21.42       21.74      3.04 o 
   2   2  13       19.13       22.79      3.16 o 
   4   2  13        4.54        3.84      2.36 o 
   5   2  13        2.14        4.54      2.33 o 
   0   3  13        0.05        0.36      2.11 o 
   1   3  13        2.21       -0.02      2.04 o 
   2   3  13        0.38       -1.85      1.87 o 
   5   3  13        0.00       -0.36      2.11 o 
   1   4  13        0.40       -2.14      1.94 o 
   2   4  13        2.05        1.75      2.02 o 
   2   5  13        0.31       -2.70      1.80 o 
                                                 
